# Supplementary material for: New Insights into Polygenic Score–Lifestyle Interactions for Cardiometabolic Risk Factors from Genome-Wide Interaction Analyses
Source: Nutrients. 2023 Nov 17;15(22):4815. doi: 10.3390/nu15224815 (PMC10675788; doi:10.3390/nu15224815)
Supplement: Supplementary file 1 [file nutrients-15-04815-s001.zip]

Archive with 2 entries (2 files):
- Supplementary Figure S1.pdf
- Supplementary tables.xlsx
