# Supplementary material for: New Insights into Polygenic Score–Lifestyle Interactions for Cardiometabolic Risk Factors from Genome-Wide Interaction Analyses
Source: Nutrients. 2023 Nov 17;15(22):4815. doi: 10.3390/nu15224815 (PMC10675788; doi:10.3390/nu15224815)
Supplement: Supplementary file 1 [file nutrients-15-04815-s001.zip › Supplementary tables.xlsx]

## Sheet: STable1
Supplementary Table S1. SNP associated with cardiometabolic risk factors used to construct polygenic scores.
BMI (Locke et al. 2015)				HDL-C (Willier et al., 2013)				LDL-C (Willier et al., 2013)				Triglycerides (Willier et al., 2013)				SBP*				DBP*
SNP	EA	NEA	Beta	SNP	EA	NEA	Beta	SNP	EA	NEA	Beta	SNP	EA	NEA	Beta	SNP	EA	NEA	Beta	SNP	EA	NEA	Beta
rs1558902	A	T	0.0818	rs9989419	A	G	-0.15	rs7254892	A	G	-0.49	rs10790162	A	G	0.23	rs880315	C	T	0.475	rs880315	C	T	0.257
rs6567160	C	T	0.0556	rs5880	C	G	-0.31	rs646776	T	C	0.16	rs1260326	T	C	0.11	rs17037390	G	A	0.908	rs17367504	A	G	0.547
rs13021737	G	A	0.0601	rs1532085	A	G	0.11	rs6511720	T	G	-0.22	rs12678919	A	G	0.17	rs7515635	T	C	0.307	rs1620668	G	A	0.285
rs10938397	G	A	0.0402	rs12678919	A	G	-0.16	rs1367117	A	G	0.12	rs2954022	A	C	-0.078	rs1620668	G	A	0.535	rs4245739	A	C	0.243
rs543874	G	A	0.0482	rs894210	A	G	0.069	rs515135	T	C	-0.14	rs17145738	T	C	-0.11	rs2932538	G	A	0.388	rs2493134	C	T	0.275
rs2207139	G	A	0.0447	rs4939883	T	C	-0.08	rs6859	A	G	0.084	rs894210	A	G	-0.067	rs2493134	C	T	0.413	rs2586886	C	T	0.254
rs11030104	A	G	0.0414	rs261342	C	G	-0.11	rs7703051	A	C	0.073	rs4587594	A	G	-0.069	rs2586886	C	T	0.404	rs1975487	G	A	0.16
rs3101336	C	T	0.0334	rs1883025	T	C	-0.07	rs6544713	T	C	0.081	rs10401969	T	C	0.12	rs1371182	C	T	0.444	rs772178	G	A	0.208
rs7138803	A	G	0.0315	rs16942887	A	G	0.083	rs1998013	T	C	-0.38	rs3817588	T	C	0.067	rs2594992	C	A	0.334	rs1371182	C	T	0.252
rs10182181	G	A	0.0307	rs10790162	A	G	-0.095	rs10401969	T	C	0.12	rs603446	T	C	-0.05	rs11128722	G	A	0.31	rs2972146	T	G	0.172
rs3888190	A	C	0.0309	rs4240624	A	G	0.082	rs2954022	A	C	-0.055	rs2980885	A	G	-0.058	rs711737	A	C	0.334	rs11128722	G	A	0.173
rs1516725	C	T	0.0451	rs4846914	A	G	0.048	rs579459	T	C	-0.067	rs1535	A	G	-0.046	rs6442101	T	C	0.396	rs13082711	C	T	0.238
rs12446632	G	A	0.0403	rs326214	A	G	-0.061	rs688	T	C	0.054	rs4465830	A	G	-0.053	rs6779380	C	T	0.439	rs3774372	C	T	0.367
rs2287019	C	T	0.036	rs4465830	A	G	0.06	rs2000999	A	G	0.065	rs4846914	A	G	-0.04	rs2291435	C	T	0.344	rs6442101	T	C	0.303
rs16951275	T	C	0.0311	rs1800961	T	C	-0.13	rs1535	A	G	0.053	rs7254892	A	G	0.12	rs35529250	C	T	1.537	rs918466	G	A	0.182
rs3817334	T	C	0.0262	rs838876	A	G	0.049	rs4587594	A	G	-0.049	rs799160	T	C	0.04	rs1458038	T	C	0.659	rs16851397	G	A	0.375
rs2112347	T	G	0.0261	rs103294	T	C	0.052	rs6882076	T	C	-0.046	rs2247056	T	C	-0.038	rs17010957	C	T	0.498	rs419076	T	C	0.241
rs12566985	G	A	0.0242	rs2954022	A	C	0.04	rs6065311	T	C	-0.042	rs442177	T	G	0.031	rs13107325	C	T	0.837	rs2291435	C	T	0.156
rs3810291	A	G	0.0283	rs11660468	T	C	0.039	rs4240624	A	G	0.067	rs1532085	A	G	0.031	rs4691707	G	A	0.349	rs1458038	T	C	0.457
rs7141420	T	C	0.0235	rs686030	A	C	0.055	rs10790162	A	G	0.076	rs492571	T	C	-0.08	rs12656497	C	T	0.487	rs13107325	C	T	0.684
rs13078960	G	T	0.0297	rs1535	A	G	0.039	rs2587534	A	G	0.039	rs4921914	T	C	-0.035	rs10077885	C	A	0.284	rs13139571	C	A	0.26
rs10968576	G	A	0.0249	rs10773105	T	C	-0.036	rs11220462	A	G	0.059	rs9686661	T	C	0.038	rs1008058	A	G	0.554	rs1173771	G	A	0.261
rs17024393	C	T	0.0658	rs17788930	A	G	0.036	rs2073547	A	G	-0.049	rs6882076	T	C	-0.029	rs11953630	C	T	0.412	rs10077885	C	A	0.174
rs657452	A	G	0.0227	rs1689797	A	C	-0.036	rs1564348	T	C	-0.048	rs7897379	T	C	0.027	rs9349379	A	G	0.289	rs6891344	A	G	0.231
rs12429545	A	G	0.0334	rs2241210	A	G	-0.033	rs6016381	T	C	0.036	rs634869	T	C	0.027	rs1799945	G	C	0.627	rs12521868	G	T	0.191
rs12286929	G	A	0.0217	rs931992	T	G	0.034	rs217386	A	G	-0.036	rs10493326	A	G	0.031	rs805303	G	A	0.376	rs11953630	C	T	0.281
rs13107325	T	C	0.0477	rs2925979	T	C	-0.035	rs4148218	A	G	-0.044	rs998584	A	C	0.029	rs6919440	G	A	0.337	rs1799945	G	C	0.457
rs11165643	T	C	0.0218	rs2278236	A	G	0.033	rs1169288	A	C	-0.038	rs1515110	T	G	0.027	rs1361831	C	T	0.482	rs805303	G	A	0.228
rs7903146	C	T	0.0234	rs1515110	T	G	-0.032	rs2326077	T	C	-0.034	rs261342	C	G	-0.045	rs2969070	G	A	0.298	rs2187668	C	T	0.372
rs10132280	C	A	0.023	rs181362	T	C	-0.038	rs10903129	A	G	-0.033	rs2412710	A	G	0.099	rs3735533	C	T	0.798	rs1361831	C	T	0.271
rs17405819	T	C	0.0224	rs13107325	T	C	-0.071	rs2294261	A	C	0.033	rs6831256	A	G	-0.026	rs12705390	A	G	0.619	rs17080093	C	T	0.411
rs6091540	C	T	0.0188	rs2255141	A	G	0.034	rs7832643	T	G	0.034	rs1781930	A	G	-0.031	rs4728142	G	A	0.224	rs2969070	G	A	0.182
rs1016287	T	C	0.0229	rs4660293	A	G	0.035	rs2297374	T	C	-0.033	rs687339	T	C	0.029	rs11556924	C	T	0.271	rs3735533	C	T	0.445
rs4256980	G	C	0.0209	rs2293889	T	G	-0.031	rs8176720	T	C	0.033	rs7607980	T	C	0.036	rs2898290	T	C	0.377	rs11556924	C	T	0.214
rs17094222	C	T	0.0249	rs3996352	A	G	-0.03	rs2642438	A	G	-0.035	rs3741414	T	C	-0.028	rs34591516	T	C	0.636	rs687621	A	G	0.188
rs12401738	A	G	0.0211	rs7607980	T	C	-0.045	rs174532	A	G	0.035	rs2068888	A	G	-0.024	rs10760117	T	G	0.283	rs6271	C	T	0.465
rs7599312	G	A	0.022	rs2980885	A	G	0.035	rs4722551	T	C	-0.039	rs1367117	A	G	0.025	rs6271	C	T	0.591	rs4373814	C	G	0.218
rs2365389	C	T	0.02	rs646776	T	C	-0.034	rs12670798	T	C	-0.034	rs9989419	A	G	0.024	rs4373814	C	G	0.373	rs1813353	T	C	0.415
rs205262	G	A	0.0221	rs2642438	A	G	-0.03	rs10832962	T	C	0.032	rs3761445	A	G	0.023	rs1813353	T	C	0.569	rs4590817	G	C	0.419
rs2820292	C	A	0.0195	rs7117842	T	C	-0.027	rs8017377	A	G	0.03	rs10029254	T	C	0.027	rs4590817	G	C	0.646	rs10995311	C	G	0.21
rs12885454	C	A	0.0207	rs4148005	T	G	0.028	rs7225700	T	C	-0.03	rs749671	A	G	-0.021	rs12247028	G	A	0.364	rs932764	G	A	0.224
rs9641123	C	G	0.0191	rs17145738	T	C	0.041	rs2737252	A	G	-0.031	rs731839	A	G	-0.022	rs932764	G	A	0.495	rs943037	C	T	0.482
rs9581854	T	C	0.0298	rs687339	T	C	-0.032	rs1800562	A	G	-0.062	rs4722551	T	C	0.027	rs943037	C	T	1.133	rs740746	A	G	0.32
rs16851483	T	G	0.0483	rs4969178	A	G	-0.026	rs6603981	T	C	0.034	rs8077889	A	C	-0.025	rs4387287	A	C	0.338	rs592373	A	G	0.282
rs1167827	G	A	0.0202	rs4332136	C	G	0.48	rs492602	A	G	-0.029	rs9693857	T	C	0.02	rs740746	A	G	0.486	rs110419	A	G	0.159
rs758747	T	C	0.0225	rs653178	T	C	0.026	rs4530754	A	G	0.028	rs3198697	T	C	-0.02	rs592373	A	G	0.484	rs1450271	T	C	0.199
rs1928295	T	C	0.0188	rs205262	A	G	0.028	rs2288002	A	G	-0.029	rs2652834	A	G	0.025	rs7129220	A	G	0.619	rs381815	T	C	0.348
rs9925964	A	G	0.0192	rs3741414	T	C	0.03	rs2255141	A	G	0.03	rs2255141	A	G	-0.021	rs1156725	C	T	0.447	rs7103648	G	A	0.241
rs11126666	A	G	0.0207	rs492571	T	C	0.066	rs17508045	T	C	0.049	rs9930333	T	G	-0.021	rs381815	T	C	0.575	rs751984	T	C	0.376
rs2650492	A	G	0.0207	rs17695224	A	G	-0.029	rs9875338	A	G	-0.027	rs326214	A	G	0.024	rs7103648	G	A	0.335	rs633185	C	G	0.328
rs6804842	G	A	0.0185	rs3822072	A	G	-0.025	rs9989419	A	G	0.028	rs2925979	T	C	0.021	rs11229457	C	T	0.312	rs3752728	A	G	0.319
rs12940622	G	A	0.0182	rs10282707	T	C	-0.025	rs868943	A	G	-0.026	rs38855	A	G	0.019	rs751984	T	C	0.407	rs7302981	A	G	0.249
rs7164727	T	C	0.018	rs2240327	A	G	-0.024	rs10102164	A	G	0.032	rs1883025	T	C	-0.022	rs3741378	C	T	0.486	rs17249754	G	A	0.522
rs11847697	T	C	0.0492	rs702485	A	G	-0.024	rs2980885	A	G	-0.031	rs7033354	T	C	-0.019	rs633185	C	G	0.565	rs3184504	T	C	0.448
rs4740619	T	C	0.0179	rs998584	A	C	-0.026	rs16831243	T	C	0.038	rs5880	C	G	0.048	rs17249754	G	A	0.928	rs10850411	T	C	0.253
rs492400	C	T	0.0158	rs1047891	A	C	-0.027	rs1883025	T	C	-0.03	rs1688030	T	C	-0.038	rs3184504	T	C	0.598	rs2891546	G	A	0.38
rs13191362	A	G	0.0277	rs12133576	A	G	0.024	rs4942486	T	C	0.024	rs10861661	A	C	-0.023	rs1378942	C	A	0.613	rs1060105	C	T	0.182
rs3736485	A	G	0.0176	rs634869	T	C	-0.023	rs364585	A	G	-0.025	rs10513688	A	G	0.031	rs2521501	T	A	0.65	rs1378942	C	A	0.416
rs17001654	G	C	0.0306	rs13326165	A	G	0.029	rs903319	T	C	-0.027	rs1035744	T	C	0.021	rs7213273	G	A	0.413	rs2521501	T	A	0.359
rs11191560	C	T	0.0308	rs970548	A	C	-0.026	rs1800961	T	C	-0.069	rs1341267	A	C	-0.018	rs17608766	C	T	0.658	rs1126464	C	G	0.275
rs2080454	C	A	0.0168	rs12226802	A	G	-0.033	rs5763662	T	C	0.077					rs7406910	C	T	0.456	rs12940887	T	C	0.27
rs7715256	G	T	0.0163	rs2652834	A	G	-0.029	rs314253	T	C	0.024					rs12940887	T	C	0.362	rs8068318	T	C	0.262
rs2176040	A	G	0.0141	rs11246602	T	C	-0.034	rs2710642	A	G	0.024					rs12958173	A	C	0.361	rs12958173	A	C	0.179
rs1528435	T	C	0.0178	rs2290547	A	G	-0.03	rs17345563	A	G	0.036					rs4247374	C	T	0.593	rs4247374	C	T	0.385
rs2075650	A	G	0.0258	rs6450176	A	G	-0.025	rs1010167	C	G	-0.025					rs61760904	T	C	1.499	rs17638167	C	T	0.348
rs1000940	G	A	0.0192	rs9686661	T	C	-0.028	rs267733	A	G	0.033					rs1327235	G	A	0.395	rs2304130	G	A	0.292
rs2033529	G	A	0.019	rs17173637	T	C	0.036	rs3780181	A	G	0.045					rs6015450	G	A	0.896	rs1327235	G	A	0.308
rs11583200	C	T	0.0177	rs4075205	T	C	0.022	rs653178	T	C	0.023					rs12627651	A	G	0.391	rs867186	A	G	0.265
rs7239883	G	A	0.0164	rs442177	T	G	-0.022	rs2328223	A	C	-0.03									rs6095241	G	A	0.168
rs2836754	C	T	0.0164	rs11045163	A	G	-0.022	rs2247056	T	C	-0.025									rs6015450	G	A	0.557
rs9400239	C	T	0.0188	rs952044	T	C	-0.023	rs6489818	A	G	0.028									rs12627651	A	G	0.204
rs10733682	A	G	0.0174	rs4650994	A	G	-0.021	rs2287623	A	G	-0.022
rs11688816	G	A	0.0172	rs2472509	T	G	-0.023	rs1250229	T	C	-0.024
rs11057405	G	A	0.0307	rs17286602	A	T	0.021	rs7640978	T	C	-0.039
rs9914578	G	C	0.0201	rs4917014	T	G	-0.022	rs1186380	T	C	-0.024
rs977747	T	G	0.0167	rs2412710	A	G	-0.084	rs11563251	T	C	0.035
rs2121279	T	C	0.0245	rs1367117	A	G	-0.022	rs2030746	T	C	0.021
rs29941	G	A	0.0182	rs499974	A	C	-0.026	rs1260326	T	C	0.021
rs11727676	T	C	0.0358	rs731839	A	G	0.022	rs7264396	T	C	-0.025
rs3849570	A	C	0.0188	rs1482852	A	G	-0.021	rs3817588	T	C	0.026
rs9374842	T	C	0.0187	rs9491696	C	G	0.02	rs17789218	T	C	0.024
rs6477694	C	T	0.0174	rs10019888	A	G	0.027	rs4791641	T	C	-0.02
rs4787491	G	A	0.0159	rs6805251	T	C	0.02
rs1441264	A	G	0.0175	rs4976033	A	G	0.022
rs7899106	G	A	0.0395	rs12525163	T	C	-0.022
rs2176598	T	C	0.0198	rs4871137	T	G	-0.021
rs2245368	C	T	0.0317	rs7897379	T	C	-0.019
rs17203016	G	A	0.021	rs2303975	A	G	0.028
rs17724992	A	G	0.0194	rs12145743	T	G	-0.02
rs7243357	T	G	0.0217	rs6680658	A	G	0.023
rs16907751	C	T	0.035	rs2602836	A	G	0.019
rs1808579	C	T	0.0167	rs2923084	A	G	0.026
rs13201877	G	A	0.0233	rs12801636	A	G	0.024
rs2033732	C	T	0.0192	rs355838	T	G	-0.019
rs9540493	A	G	0.0172	rs4983559	A	G	-0.02
rs1460676	C	T	0.0197	rs2068888	A	G	0.019
*See Warrington et al., 2019 Supplementary Table 14 for details.
BMI, body mass index; HDL-C, high-density lipid cholesterol; LDL-C, low-density lipid cholesterol; TG, triglycerides; SBP, systolic blood pressure; DBP, diastolic blood pressure

## Sheet: STable2
Supplementary Table S2. Descriptive statistics of cardiometabolic risk factors and lifestyle factors grouped by the polygenic risks of cardiometabolic risk factors in the UK Biobank participants of European ancestry.
PGS Trait	Individuals grouped by PGS quartiles of cardiometabolic risk factor	Cardiometabolic			Lifestyle Factor
		Risk Factor			Meat diet			Plant-fish diet			Physical activity			Sedentary time			Sleep			Insomnia
		Trait Mean	Trait SD	Trait N	Mean	SD	N	Mean	SD	N	Mean	SD	N	Mean	SD	N	Mean	SD	N	Mean	SD	N
BMI	All Quartiles	27.3715	4.76611	382375	0.0247121	1.47931	346319	-0.00340444	1.24029	346319	2659.71	2707.25	310350	5.25847	2.35261	206390	7.16332	1.07144	379640	2.04087	0.722906	381826
	Q1	26.7569	4.47724	95599	0.0246937	1.48437	86496	-0.0258587	1.23667	86496	2647.53	2687.85	77722	5.22511	2.35055	51322	7.16971	1.07193	94916	2.04119	0.72361	95482
	Q2	27.1507	4.62048	95597	0.0273478	1.47396	86516	-0.0125144	1.23668	86516	2665.31	2712.76	77725	5.23849	2.34176	51512	7.16678	1.07172	94909	2.04033	0.721191	95454
	Q3	27.5251	4.79764	95586	0.020867	1.48257	86673	0.00816941	1.23901	86673	2676.79	2730.97	77571	5.26927	2.35754	51413	7.15935	1.0709	94955	2.04171	0.722583	95455
	Q4	28.0536	5.05341	95593	0.025945	1.47634	86634	0.0165326	1.24831	86634	2649.2	2697.15	77332	5.3004	2.35981	52143	7.15744	1.07117	94860	2.04025	0.724247	95435
LDL	All Quartiles	3.56466	0.862355	363575	0.0247121	1.47931	346319	-0.00340444	1.24029	346319	2659.71	2707.25	310350	5.25847	2.35261	206390	7.16332	1.07144	379640	2.04087	0.722906	381826
	Q1	3.35587	0.805423	91024	0.0375251	1.48066	86540	-0.0181365	1.24321	86540	2670.43	2723.6	77579	5.26662	2.35643	52030	7.16853	1.07605	94946	2.04068	0.722372	95461
	Q2	3.53582	0.834185	90968	0.0291779	1.47842	86490	-0.00243217	1.23502	86490	2665.75	2713.69	77751	5.26359	2.3599	51615	7.16638	1.07007	94900	2.04092	0.723265	95474
	Q3	3.62572	0.861579	90801	0.0182928	1.47762	86722	-0.00500276	1.23782	86722	2668.86	2718.32	77480	5.25462	2.35106	51551	7.15686	1.06835	94889	2.0394	0.723727	95447
	Q4	3.74184	0.899134	90782	0.0138718	1.48047	86567	0.0119528	1.24492	86567	2633.79	2672.94	77540	5.24892	2.34295	51194	7.16152	1.07124	94905	2.04248	0.722268	95444
HDL	All Quartiles	1.45069	0.375928	332858	0.0247121	1.47931	346319	-0.00340444	1.24029	346319	2659.71	2707.25	310350	5.25847	2.35261	206390	7.16332	1.07144	379640	2.04087	0.722906	381826
	Q1	1.35202	0.343469	83460	0.0325645	1.47591	86674	-0.00418774	1.24064	86674	2649.95	2698.22	77661	5.26092	2.34508	51513	7.16096	1.07871	94919	2.04256	0.722299	95463
	Q2	1.42574	0.361699	83188	0.0277465	1.4798	86636	-0.00490267	1.23983	86636	2653.53	2700.84	77634	5.25473	2.35759	51646	7.1656	1.07075	94898	2.04388	0.723434	95460
	Q3	1.47654	0.375359	83195	0.0212639	1.47953	86497	-0.00265841	1.24136	86497	2662.27	2715.08	77606	5.26542	2.35538	51529	7.16048	1.06717	94875	2.03859	0.72299	95443
	Q4	1.54897	0.393712	83015	0.0172537	1.48199	86512	-0.0018652	1.23934	86512	2673.14	2714.81	77449	5.25283	2.35242	51702	7.16624	1.06908	94948	2.03845	0.722897	95460
Triglycerides	All Quartiles	1.69106	0.877821	359783	0.0247121	1.47931	346319	-0.00340444	1.24029	346319	2659.71	2707.25	310350	5.25847	2.35261	206390	7.16332	1.07144	379640	2.04087	0.722906	381826
	Q1	1.52523	0.788178	90550	0.0177767	1.48474	86597	-0.0220496	1.23741	86597	2654.05	2694.18	77573	5.25692	2.35975	51899	7.16641	1.06768	94943	2.04045	0.721225	95478
	Q2	1.6431	0.84546	90180	0.0263907	1.4796	86525	-0.0127573	1.24082	86525	2669.24	2720.36	77513	5.26348	2.34825	51625	7.16128	1.07192	94943	2.04042	0.724542	95469
	Q3	1.73174	0.887423	89967	0.0265941	1.47257	86584	0.00473665	1.23924	86584	2662.94	2712.97	77548	5.25438	2.34727	51371	7.16639	1.07037	94888	2.04002	0.72291	95436
	Q4	1.86707	0.948048	89086	0.0280877	1.48032	86613	0.0164423	1.24334	86613	2652.64	2701.43	77716	5.25909	2.35517	51495	7.15921	1.07577	94866	2.04259	0.722953	95443
SBP	All Quartiles	137.854	18.6382	360658	0.0247121	1.47931	346319	-0.00340444	1.24029	346319	2659.71	2707.25	310350	5.25847	2.35261	206390	7.16332	1.07144	379640	2.04087	0.722906	381826
	Q1	135.955	18.3877	89885	0.0315114	1.48266	86417	-0.0160958	1.2388	86417	2677.45	2735.51	77612	5.2737	2.36571	51440	7.15502	1.07084	94914	2.04008	0.724115	95459
	Q2	137.439	18.5319	90221	0.02968	1.48108	86531	-0.00952581	1.24165	86531	2645.39	2692.76	77413	5.26267	2.33314	51952	7.16513	1.07202	94869	2.04236	0.722163	95437
	Q3	138.357	18.6521	90290	0.0254695	1.47633	86615	0.002137	1.24002	86615	2660.48	2706.2	77589	5.25892	2.34921	51587	7.16495	1.06882	94922	2.04258	0.722931	95468
	Q4	139.656	18.7831	90262	0.012228	1.47714	86756	0.00981045	1.24054	86756	2655.51	2694.24	77736	5.23855	2.36239	51411	7.16818	1.07402	94935	2.03846	0.722417	95462
DBP	All Quartiles	82.1568	10.1292	360660	0.0247121	1.47931	346319	-0.00340444	1.24029	346319	2659.71	2707.25	310350	5.25847	2.35261	206390	7.16332	1.07144	379640	2.04087	0.722906	381826
	Q1	81.0634	10.0137	90024	0.0194862	1.48117	86413	-0.0119736	1.24443	86413	2655.47	2729.1	77557	5.2749	2.36658	51870	7.15822	1.07297	94917	2.04287	0.724108	95453
	Q2	81.9171	10.0572	90029	0.0311031	1.47727	86588	-0.00873803	1.24007	86588	2653.14	2694.73	77653	5.2592	2.34469	51586	7.1643	1.07171	94881	2.04463	0.722651	95471
	Q3	82.43	10.1221	90250	0.0331853	1.47993	86598	0.000151369	1.23639	86598	2662.93	2705.63	77411	5.25142	2.3481	51747	7.16261	1.07101	94936	2.03801	0.722582	95438
	Q4	83.2121	10.2017	90357	0.0150768	1.47883	86720	0.00690906	1.24019	86720	2667.3	2699.46	77729	5.24823	2.35093	51187	7.16815	1.07005	94906	2.03796	0.722269	95464
Means and standard deviations (SD) were calculated from non-standardised data.
BMI, body mass index; HDL-C, high-density lipid cholesterol; LDL-C, low-density lipid cholesterol; SBP, systolic blood pressure; DBP, diastolic blood pressure; N, sample size; PGS, polygenic score. Q1 to Q4 are individuals grouped by their PGS from lowest (Q1) to the highest (Q4).
Units of BMI are kg/m2; units of LDL, HDL and triglycerides are mmol/L; units of SBP and DBP are mmHg.

## Sheet: STable3
Supplementary Table S3. Association between lifestyles and cardiometabolic risk factors in polygenic scores (PGS) stratified groups and the interaction between PGS and lifestyles in the UK Biobank participants of European ancestry.
PGS Trait	Individuals grouped by PGS quartiles of cardiometabolic risk factor	Meat diet								Plant-fish diet								Physical activity								Sedentary time								Sleep								Insomnia
		Effect of lifestyle on cardiomatabolic risk factor calculated without including the interaction term using Formula 1 in the main text				Effect of the PGS-lifestyle interaction term calculated in the whole sample using Formula 2 in the main text				Effect of lifestyle on cardiomatabolic risk factor calculated without including the interaction term using Formula 1 in the main text				Effect of the PGS-lifestyle interaction term calculated in the whole sample using Formula 2 in the main text				Effect of lifestyle on cardiomatabolic risk factor calculated without including the interaction term using Formula 1 in the main text				Effect of the PGS-lifestyle interaction term calculated in the whole sample using Formula 2 in the main text				Effect of lifestyle on cardiomatabolic risk factor calculated without including the interaction term using Formula 1 in the main text				Effect of the PGS-lifestyle interaction term calculated in the whole sample using Formula 2 in the main text				Effect of lifestyle on cardiomatabolic risk factor calculated without including the interaction term using Formula 1 in the main text				Effect of the PGS-lifestyle interaction term calculated in the whole sample using Formula 2 in the main text				Effect of lifestyle on cardiomatabolic risk factor calculated without including the interaction term using Formula 1 in the main text				Effect of the PGS-lifestyle interaction term calculated in the whole sample using Formula 2 in the main text
		Beta	Lower CI	Upper CI	P-Value	Beta	Lower CI	Upper CI	P-Value	Beta	Lower CI	Upper CI	P-Value	Beta	Lower CI	Upper CI	P-Value	Beta	Lower CI	Upper CI	P-Value	Beta	Lower CI	Upper CI	P-Value	Beta	Lower CI	Upper CI	P-Value	Beta	Lower CI	Upper CI	P-Value	Beta	Lower CI	Upper CI	P-Value	Beta	Lower CI	Upper CI	P-Value	Beta	Lower CI	Upper CI	P-Value	Beta	Lower CI	Upper CI	P-Value
BMI	All Quartiles	0.135706	0.132374	0.139038	0	0.478155	0.321514	0.634796	2.19273e-09	-0.032414	-0.0357812	-0.0290468	2.30162e-79	-0.189145	0.18158	-0.55987	0.0188155	-0.0892393	-0.0926596	-0.0858189	0	-0.421234	-0.582706	-0.259761	3.1717e-07	0.210543	0.206128	0.214958	0	0.708277	0.501148	0.915406	2.05825e-11	-0.0245142	-0.027674	-0.0213545	3.33986e-52	-0.00637757	-0.155025	0.14227	0.932983	0.0618224	0.0586286	0.0650163	2.22E-314	0.32147	0.171411	0.471529	2.68288e-05
	Q1	0.125366	0.119133	0.131599	0					-0.0278186	-0.0341607	-0.0214765	8.30013e-18					-0.0842296	-0.0907167	-0.0777426	2.77088e-142					0.189826	0.181528	0.198124	0					-0.0234677	-0.0293885	-0.0175469	8.00908e-15					0.0543836	0.0484038	0.0603634	5.85571e-71
	Q2	0.129229	0.122738	0.13572	0					-0.0304024	-0.0369505	-0.0238543	9.20427e-20					-0.0830397	-0.0896424	-0.0764369	1.20602e-133					0.203771	0.195158	0.212384	0					-0.0233977	-0.0295124	-0.0172829	6.44593e-14					0.0582691	0.052065	0.0644733	1.52669e-75
	Q3	0.136252	0.129587	0.142918	0					-0.0374618	-0.0442222	-0.0307014	1.83921e-27					-0.0864024	-0.0932197	-0.0795851	1.09628e-135					0.21225	0.203386	0.221114	0					-0.0283359	-0.0346978	-0.021974	2.59056e-18					0.0614874	0.0550536	0.0679212	3.78181e-78
	Q4	0.152151	0.145054	0.159248	0					-0.039345	-0.0464604	-0.0322295	2.37315e-27					-0.10328	-0.110574	-0.0959861	1.08047e-168					0.2308	0.221495	0.240105	0					-0.0208746	-0.0275977	-0.0141514	1.16523e-09					0.0727997	0.0660284	0.079571	2.38769e-98
LDL	All Quartiles	0.0419289	0.0384709	0.0453868	9.6206e-125	0.0452523	-0.0578337	0.148338	0.389573	-0.0152658	-0.0187366	-0.011795	6.67801e-18	0.00066807	-0.000641347	0.00197749	0.989874	0.00363025	5.05185e-05	0.00720999	0.0468502	0.124664	0.0172493	0.232079	0.0229217	0.0157965	0.0112639	0.020329	8.47008e-12	-0.158586	-0.29449	-0.0226812	0.0221907	-0.00977938	-0.013035	-0.00652375	3.92383e-09	-0.0321048	-0.129547	0.0653375	0.518428	0.000972407	-0.00231543	0.00426025	0.562126	-0.118766	-0.217171	-0.0203613	0.0180039
	Q1	0.0378266	0.031396	0.0442571	9.90645e-31					-0.015801	-0.0222571	-0.00934487	1.61356e-06					0.000356256	-0.00627217	0.00698468	0.916104					0.0230704	0.0146592	0.0314816	7.65331e-08					-0.0102027	-0.0162495	-0.0041559	0.000943085					0.00536862	-0.000761804	0.011499	0.0860853
	Q2	0.0470473	0.0403535	0.053741	3.97086e-43					-0.0147588	-0.0214972	-0.00802037	1.76567e-05					0.00489695	-0.00198165	0.0117756	0.162916					0.018852	0.0101035	0.0276004	2.40884e-05					-0.0051116	-0.0114095	0.00118632	0.111658					0.00205369	-0.0043022	0.00840959	0.526534
	Q3	0.04267	0.0357527	0.0495872	1.26518e-33					-0.0162814	-0.0232127	-0.00935014	4.15077e-06					0.00164232	-0.00548297	0.00876762	0.65144					0.015841	0.00680206	0.02488	0.00059315					-0.0069803	-0.0135059	-0.000454659	0.0360354					-0.00137198	-0.00793796	0.00519399	0.682138
	Q4	0.0423707	0.035158	0.0495833	1.18429e-30					-0.0173251	-0.0245552	-0.0100949	2.64941e-06					0.0104675	0.00288534	0.0180497	0.00681427					0.00672167	-0.00284349	0.0162868	0.168413					-0.0146046	-0.0213973	-0.00781179	2.51098e-05					-0.00285344	-0.0097167	0.00400981	0.415142
HDL	All Quartiles	-0.0193856	-0.0226981	-0.0160731	1.88686e-30	-0.00374298	-0.0959273	0.0884413	0.936569	0.0712871	0.0679797	0.0745945	0	0.151642	0.0596975	0.243587	0.00122693	0.0852754	0.0818849	0.0886659	0	0.189961	0.0950677	0.284855	8.72572e-05	-0.115403	-0.119601	-0.111206	0	-0.318582	-0.435871	-0.201292	1.01767e-07	-0.0132557	-0.0163525	-0.010159	4.88745e-17	-0.105451	-0.191576	-0.0193269	0.0164029	-0.0190647	-0.022192	-0.0159374	6.7009e-33	-0.0530153	-0.140689	0.0346584	0.235943
	Q1	-0.0182181	-0.0242479	-0.0121883	3.19672e-09					0.0652291	0.059216	0.0712421	5.02692e-100					0.0765369	0.0703433	0.0827304	4.79002e-129					-0.102786	-0.110459	-0.0951133	8.39397e-151					-0.0113793	-0.0169691	-0.00578952	6.61211e-05					-0.016825	-0.0225241	-0.0111259	7.21837e-09
	Q2	-0.0190698	-0.0254332	-0.0127064	4.27949e-09					0.0669915	0.060626	0.0733569	2.837e-94					0.0825698	0.0760473	0.0890922	2.6727e-135					-0.11079	-0.118806	-0.102773	2.66821e-160					-0.00505246	-0.0110073	0.000902414	0.0963208					-0.0225554	-0.0285439	-0.0165669	1.57118e-13
	Q3	-0.0202159	-0.0267963	-0.0136354	1.73798e-09					0.0748394	0.068284	0.0813949	1.54752e-110					0.0867612	0.0800794	0.0934431	3.32707e-142					-0.116053	-0.124437	-0.10767	7.88345e-161					-0.0153306	-0.0215036	-0.00915768	1.13114e-06					-0.0129708	-0.0191826	-0.00675894	4.26907e-05
	Q4	-0.0171449	-0.0240432	-0.0102466	1.11078e-06					0.07922	0.0723259	0.0861141	5.90527e-112					0.0939985	0.086927	0.10107	6.74574e-149					-0.130885	-0.139611	-0.122158	3.69253e-188					-0.0222014	-0.0286709	-0.0157319	1.75359e-11					-0.0218233	-0.0283484	-0.0152982	5.58825e-11
Triglycerides	All Quartiles	0.0594491	0.0560581	0.06284	2.70937e-258	0.216999	0.117589	0.316409	1.8827e-05	-0.0773126	-0.0807109	-0.0739142	0	-0.250579	0.240556	-0.741713	8.68915e-07	-0.0614957	-0.0650279	-0.0579635	1.05089e-254	-0.107707	-0.211894	-0.00351947	0.0427442	0.106711	0.102165	0.111258	0	0.270247	0.136154	0.40434	7.81355e-05	0.0108241	0.00761396	0.0140343	3.88095e-11	-0.00420654	-0.0987046	0.0902915	0.930474	0.0466113	0.0433772	0.0498453	2.31061e-175	0.175931	0.0805252	0.271337	0.000301206
	Q1	0.0501406	0.044112	0.0561692	1.1928e-59					-0.0644021	-0.0704841	-0.0583201	1.97227e-95					-0.0555281	-0.0618601	-0.049196	4.40338e-66					0.0945642	0.0864238	0.102705	3.67889e-114					0.0109538	0.00520131	0.0167063	0.000189927					0.0404111	0.0346215	0.0462006	1.45899e-42
	Q2	0.0562764	0.0497486	0.0628042	6.068e-64					-0.0776695	-0.0841979	-0.0711411	7.09746e-120					-0.0592203	-0.0659798	-0.0524609	5.82123e-66					0.100345	0.0916126	0.109077	9.19719e-112					0.012206	0.00603621	0.0183758	0.000105579					0.0409093	0.0347055	0.0471131	3.53177e-38
	Q3	0.0615481	0.0546681	0.0684282	1.0573e-68					-0.0808029	-0.0876658	-0.07394	1.88469e-117					-0.069873	-0.076998	-0.0627481	3.91658e-82					0.113513	0.104356	0.12267	1.3049e-129					0.0113503	0.00484851	0.0178522	0.000622808					0.0510596	0.0445207	0.0575986	8.27818e-53
	Q4	0.0670658	0.0597133	0.0744183	2.39706e-71					-0.0916664	-0.0990292	-0.0843035	4.90426e-131					-0.0623786	-0.0700601	-0.0546971	6.08782e-57					0.118376	0.10848	0.128273	7.36752e-121					0.00906635	0.00213163	0.0160011	0.0103945					0.0534262	0.0464087	0.0604438	2.73061e-50
SBP	All Quartiles	0.0465362	0.0432755	0.049797	5.60953e-172	-0.00960984	-0.0178368	-0.00138286	0.0220537	0.00089326	-0.00237722	0.00416374	0.592421	0.00118902	-0.00114146	0.0035195	0.777221	0.0204752	0.0171129	0.0238375	7.84356e-33	0.0102599	0.00180012	0.0187197	0.017452	0.0139363	0.00969363	0.0181791	1.21228e-10	-0.0062842	-0.0169978	0.00442942	0.250285	-0.00227076	-0.00533823	0.000796716	0.146801	0.00120907	-0.00652685	0.00894498	0.759351	-0.00234804	-0.00544375	0.000747676	0.137116	-0.00466649	-0.0124888	0.00315581	0.242299
	Q1	0.0514231	0.0450327	0.0578135	5.87347e-56					0.00234796	-0.00409473	0.00879066	0.475045					0.0164152	0.00989	0.0229404	8.21147e-07					0.0114953	0.00323	0.0197607	0.00641403					-0.00205375	-0.0080782	0.00397069	0.504026					-0.00235185	-0.00841688	0.00371319	0.447238
	Q2	0.0452334	0.0387669	0.0517	9.82821e-43					0.000132743	-0.0063448	0.00661029	0.967961					0.0200346	0.0133156	0.0267535	5.10825e-09					0.021333	0.0128371	0.0298289	8.61608e-07					-0.00440042	-0.0104864	0.00168557	0.156439					0.00428688	-0.00186345	0.0104372	0.171895
	Q3	0.049311	0.0427803	0.0558416	1.7159e-49					-0.00354096	-0.0100729	0.00299095	0.288003					0.0187026	0.0119727	0.0254326	5.14309e-08					0.0147565	0.0062446	0.0232684	0.000679557					-0.00203046	-0.00817745	0.00411653	0.517359					-0.00684804	-0.0130328	-0.000663279	0.0299944
	Q4	0.041732	0.0351158	0.0483482	4.46623e-35					0.00263051	-0.00399987	0.00926088	0.436806					0.0276195	0.0207761	0.034463	2.60175e-15					0.00952392	0.000948482	0.0180994	0.0295014					-0.00154658	-0.00775411	0.00466095	0.62532					-0.00461232	-0.010902	0.00167733	0.150634
DBP	All Quartiles	0.0540455	0.0506103	0.0574807	1.71678e-208	-0.0197768	-0.0351058	-0.0044478	0.0114489	-0.0089618	-0.012408	-0.00551555	3.45478e-07	-0.00378762	0.00363612	-0.0112114	0.628754	-0.0168324	-0.0203956	-0.0132692	2.07834e-20	0.0171501	0.00123444	0.0330658	0.0346855	0.0524191	0.0479432	0.056895	1.91048e-116	-0.0225775	-0.0425231	-0.00263188	0.0265132	-0.00231209	-0.00554476	0.00092057	0.160961	0.0125068	-0.00188998	0.0269035	0.0886262	0.0157025	0.0124405	0.0189644	3.92865e-21	-0.018334	-0.0328889	-0.00377902	0.0135537
	Q1	0.0572719	0.0504916	0.0640522	1.83297e-61					-0.010285	-0.0170797	-0.0034903	0.00300995					-0.0199076	-0.0268783	-0.0129369	2.18139e-08					0.0550141	0.0462527	0.0637754	9.33852e-35					-0.00526447	-0.0116326	0.00110365	0.105168					0.0248232	0.0183953	0.0312511	3.79444e-14
	Q2	0.0577533	0.0509269	0.0645796	1.18282e-61					-0.00563364	-0.0124811	0.00121386	0.106846					-0.0217273	-0.0288322	-0.0146225	2.05837e-09					0.0551726	0.0462312	0.064114	1.26865e-33					-0.00616417	-0.0125884	0.000260097	0.0600233					0.0131156	0.0066377	0.0195935	7.2427e-05
	Q3	0.0525026	0.0456505	0.0593547	6.54386e-51					-0.00810976	-0.0150069	-0.00121264	0.0211913					-0.0128246	-0.019967	-0.00568215	0.000432994					0.0537251	0.0447433	0.0627069	1.06096e-31					0.00111629	-0.0053447	0.00757727	0.734885					0.0144208	0.0078982	0.0209433	1.47e-05
	Q4	0.0494557	0.0425168	0.0563946	2.6915e-44					-0.0138165	-0.0207624	-0.0068706	9.67681e-05					-0.013075	-0.0202754	-0.00587456	0.000372375					0.0467272	0.0376968	0.0557575	3.80388e-24					0.000742767	-0.00578743	0.00727296	0.823585					0.0111394	0.00455101	0.0177278	0.00092044
BMI, body mass index; HDL-C, high-density lipid cholesterol; LDL-C, low-density lipid cholesterol; SBP, systolic blood pressure; DBP, diastolic blood pressure; CI, confidence interval.

## Sheet: STable4
Supplementary Table S4. Sensitivity analysis of the association between lifestyles and inverse-normal transformed cardiometabolic risk factors in polygenic scores (PGS) stratified groups and the interaction between PGS and lifestyles in the UK Biobank participants of European ancestry.
PGS Trait	Individuals grouped by PGS quartiles of cardiometabolic risk factor	Meat diet								Plant-fish diet								Physical activity								Sedentary time								Sleep								Insomnia
		Effect of lifestyle on cardiomatabolic risk factor calculated without including the interaction term using Formula 1 in the main text				Effect of the PGS-lifestyle interaction term calculated in the whole sample using Formula 2 in the main text				Effect of lifestyle on cardiomatabolic risk factor calculated without including the interaction term using Formula 1 in the main text				Effect of the PGS-lifestyle interaction term calculated in the whole sample using Formula 2 in the main text				Effect of lifestyle on cardiomatabolic risk factor calculated without including the interaction term using Formula 1 in the main text				Effect of the PGS-lifestyle interaction term calculated in the whole sample using Formula 2 in the main text				Effect of lifestyle on cardiomatabolic risk factor calculated without including the interaction term using Formula 1 in the main text				Effect of the PGS-lifestyle interaction term calculated in the whole sample using Formula 2 in the main text				Effect of lifestyle on cardiomatabolic risk factor calculated without including the interaction term using Formula 1 in the main text				Effect of the PGS-lifestyle interaction term calculated in the whole sample using Formula 2 in the main text				Effect of lifestyle on cardiomatabolic risk factor calculated without including the interaction term using Formula 1 in the main text				Effect of the PGS-lifestyle interaction term calculated in the whole sample using Formula 2 in the main text
		Beta	Lower CI	Upper CI	P-Value	Beta	Lower CI	Upper CI	P-Value	Beta	Lower CI	Upper CI	P-Value	Beta	Lower CI	Upper CI	P-Value	Beta	Lower CI	Upper CI	P-Value	Beta	Lower CI	Upper CI	P-Value	Beta	Lower CI	Upper CI	P-Value	Beta	Lower CI	Upper CI	P-Value	Beta	Lower CI	Upper CI	P-Value	Beta	Lower CI	Upper CI	P-Value	Beta	Lower CI	Upper CI	P-Value	Beta	Lower CI	Upper CI	P-Value
BMI	All Quartiles	0.144847	0.14153	0.148165	0	0.334209	0.178232	0.490187	2.67405e-05	-0.0290486	0.00171314	0.00171314	1.8341e-64	-0.147152	-0.304521	0.0102178	0.0668422	-0.084601	-0.406908	0.406908	0	-0.247338	-0.409219	-0.0854576	0.00274743	0.207606	-0.0252138	-0.0189195	0	0.354509	0.153456	0.555562	0.000548381	-0.0220666	0.00162176	0.00162176	5.76237e-43	0.0054416	-0.142611	0.153494	0.942571	0.0568763	-0.00164461	0.00507089	5.08229e-269	0.188893	0.0395455	0.338241	0.0131762
	Q1	0.137126	0.130644	0.143608	0					-0.0250641	0.00336849	0.00336849	1.01022e-13					-0.0835527	-0.38322	0.38322	1.23482e-128					0.19552	-0.0281899	-0.0158624	0					-0.0220261	0.00317363	0.00317363	2.50353e-12					0.0522155	-0.00323375	0.00997072	9.69761e-61
	Q2	0.141116	0.134522	0.147711	0					-0.02818	0.00339896	0.00339896	1.14102e-16					-0.081009	-0.402505	0.402505	1.88233e-121					0.20536	-0.0263179	-0.0138752	0					-0.0200965	0.00321643	0.00321643	2.44197e-10					0.0550204	-0.003263	0.0100609	1.67624e-65
	Q3	0.145106	0.138516	0.151696	0					-0.0340643	0.00341579	0.00341579	2.06829e-23					-0.0805531	-0.405514	0.405514	1.4354e-119					0.206895	-0.0310593	-0.0185048	0					-0.024782	0.00323632	0.00323632	1.0208e-14					0.0565045	-0.00327915	0.0101107	3.72441e-68
	Q4	0.156247	0.149512	0.162981	0					-0.0342991	0.00345115	0.00345115	2.9144e-23					-0.0932778	-0.426345	0.426345	1.10287e-150					0.217523	-0.025779	-0.0130108	0					-0.0193949	0.00327947	0.00327947	2.61785e-09					0.0634508	-0.0033131	0.0102154	3.06874e-83
LDL	All Quartiles	0.0414696	0.038012	0.0449273	4.3284e-122	0.0183247	-0.0847754	0.121425	0.727567	-0.0154849	0.00177064	0.00177064	2.23264e-18	0.0139182	-0.0892692	0.117106	0.791494	0.00488656	-0.0196545	0.0346641	0.00750478	0.130153	0.0226359	0.23767	0.0176619	0.0138568	-0.013806	-0.00729452	2.22895e-09	-0.173321	-0.309525	-0.0371163	0.0126282	-0.0105503	-1.78406	1.78741	2.13647e-10	-0.0241903	-0.121657	0.0732766	0.626647	-0.000187321	-0.00169981	0.00524108	0.911089	-0.120498	-0.218927	-0.0220687	0.0164202
	Q1	0.0384297	0.0318432	0.0450161	2.91523e-30					-0.016852	0.00337257	0.00337488	5.89393e-07					0.00134116	0.656198	0.741592	0.698895					0.0217843	-0.0176901	-0.00530106	7.64123e-07					-0.0114956	-0.338069	0.344477	0.000275666					0.00435477	-0.0032422	0.00998735	0.174119
	Q2	0.046936	0.0402187	0.0536533	1.2092e-42					-0.0147504	0.0034126	0.00348747	1.9098e-05					0.00630549	0.0399205	0.107552	0.0737363					0.0172529	-0.0119575	0.00068445	0.000121518					-0.00563651	-1.66411	1.67062	0.0805079					0.000612679	-0.00342283	0.010248	0.850696
	Q3	0.0419823	0.0351	0.0488646	6.43052e-33					-0.0159804	0.00350753	0.00352942	5.58405e-06					0.0030031	0.380542	0.432967	0.406754					0.0133737	-0.0143017	-0.00131695	0.00361099					-0.00780931	-0.917283	0.923948	0.0183967					-0.00240943	-0.00341013	0.0104252	0.469702
	Q4	0.0407161	0.033631	0.0478012	2.08627e-29					-0.0174092	0.00362041	0.0036265	1.55345e-06					0.0116956	-0.00635664	0.0105517	0.00209754					0.00431336	-0.0217304	-0.00838341	0.369195					-0.0150569	-0.481192	0.488072	9.78172e-06					-0.00398032	-0.00348753	0.0107284	0.247261
HDL	All Quartiles	-0.0187582	-0.0220455	-0.0154709	4.93891e-29	0.0315295	-0.0599232	0.122982	0.499209	0.0709626	0.00167455	0.00167455	0	0.0513974	-0.039817	0.142612	0.269412	0.0873966	0.238514	-0.238514	0	0.0681557	-0.0263733	0.162685	0.157608	-0.121691	-0.0157265	-0.00956039	0	-0.159439	-0.278136	-0.0407415	0.00847043	-0.0126435	0.00158874	0.00158874	9.17421e-16	-0.0884457	-0.17416	-0.00273181	0.0431289	-0.0220668	-0.00160757	0.00495667	7.5471e-44	-0.0230657	-0.110333	0.0642019	0.604425
	Q1	-0.0190573	-0.0254339	-0.0126808	4.71035e-09					0.0692152	0.00324424	0.00324424	1.07056e-100					0.0840198	0.228267	-0.228267	1.41119e-137					-0.116463	-0.0174285	-0.00556225	9.42508e-166					-0.0114954	0.00308625	0.00308625	0.000146279					-0.0205855	-0.00311447	0.00960295	2.57262e-11
	Q2	-0.0186004	-0.0250033	-0.0121975	1.24717e-08					0.0681675	0.00326759	0.00326759	2.24016e-96					0.0857104	0.234379	-0.234379	1.27822e-142					-0.119581	-0.0109413	0.00108817	2.44646e-176					-0.00492656	0.00308614	0.00308614	0.108409					-0.0268958	-0.00313689	0.00967208	2.95915e-18
	Q3	-0.019398	-0.0258234	-0.0129726	3.2891e-09					0.0730531	0.00326577	0.00326577	1.7973e-110					0.0873466	0.234368	-0.234368	6.27497e-150					-0.119575	-0.0201209	-0.00802806	4.32623e-172					-0.0140745	0.00310362	0.00310642	5.0654e-06					-0.0153926	-0.00313514	0.00966668	7.16053e-07
	Q4	-0.0153104	-0.0218034	-0.00881735	3.81379e-06					0.0742617	0.00331078	0.00331078	4.63145e-111					0.0912544	0.255144	-0.255144	5.37284e-157					-0.130175	-0.0269269	-0.0147168	4.69623e-202					-0.0208218	0.00314227	0.00314227	2.32777e-11					-0.0233578	-0.00317835	0.00979992	1.06848e-13
Triglycerides	All Quartiles	0.0622125	0.0588264	0.0655986	2.07564e-283	0.120756	0.0215607	0.219952	0.0170326	-0.0856056	0.00173047	0.00173047	0	-0.0670621	-0.166631	0.0325067	0.186799	-0.0676352	-0.222376	0.222376	0	0.0190559	-0.0848447	0.122956	0.719241	0.113457	0.00767036	0.0140652	0	0.0732439	-0.057235	0.203723	0.271229	0.0108678	0.00164261	0.00164261	2.70668e-11	-0.00639337	-0.100446	0.087659	0.894008	0.0493806	-0.00166125	0.00512218	2.66533e-198	0.0793814	-0.0155261	0.174289	0.101139
	Q1	0.0565334	0.0499588	0.063108	1.26503e-63					-0.0811174	0.00338154	0.00338154	1.00874e-126					-0.0671186	-0.211881	0.211881	7.67941e-81					0.108103	0.00488591	0.0173846	1.51334e-132					0.0111353	0.00320812	0.00320812	0.000478966					0.0464307	-0.00324628	0.0100094	2.03272e-47
	Q2	0.0610556	0.0543814	0.0677298	9.44122e-72					-0.0869659	0.00340398	0.00340398	2.10818e-143					-0.0676696	-0.217775	0.217775	4.12776e-82					0.11111	0.00666056	0.0192427	5.43882e-137					0.0129516	0.0032257	0.0032257	5.46196e-05					0.0445399	-0.00326782	0.0100758	2.5314e-43
	Q3	0.0621144	0.0553734	0.0688554	9.10357e-73					-0.0880427	0.00342844	0.00342844	7.37557e-145					-0.0730977	-0.234482	0.234482	2.18631e-93					0.119634	0.0038032	0.0165131	3.75835e-157					0.0101581	0.00325854	0.00325854	0.00173091					0.0536567	-0.0032913	0.0101482	7.84872e-61
	Q4	0.0660595	0.0592683	0.0728507	7.36901e-81					-0.0914563	0.00346857	0.00346857	1.45146e-152					-0.0636008	-0.224685	0.224685	5.90994e-69					0.114635	0.00320908	0.0159931	4.63097e-139					0.00960109	0.00329851	0.00329851	0.00324075					0.0518937	-0.00332983	0.010267	1.07792e-55
SBP	All Quartiles	0.0490298	0.0457806	0.052279	5.48415e-192	-0.0109651	-0.0191611	-0.00276903	0.00873715	0.000715197	-1.30593	1.30926	0.66714	0.000693239	-0.00751353	0.00890001	0.8685	0.0203745	-0.0321461	0.0321461	1.36728e-32	0.00905272	0.000603624	0.0175018	0.0357273	0.0164011	-0.00733859	-0.00122651	2.20549e-14	-0.00683771	-0.0174621	0.00378664	0.207154	-0.00428255	-1.69124	1.69439	0.00602155	0.00112028	-0.00658506	0.00882562	0.775672	-0.000270177	-3.87208	1.26021	0.863681	-0.00392985	-0.0117216	0.0038619	0.322886
	Q1	0.0546886	0.0482193	0.0611579	1.47394e-61					0.00249299	-0.886175	0.892831	0.453828					0.0171563	-0.0282986	0.0282993	3.86133e-07					0.0144382	-0.0100983	0.00210325	0.000684403					-0.00399755	-1.7436	1.74987	0.199044					-0.000428699	-2.63612	0.863775	0.89119
	Q2	0.047455	0.0409842	0.0539258	8.58854e-47					-0.000447435	-1.74578	1.75239	0.89239					0.0199958	-0.0465645	0.0465646	6.16359e-09					0.0237574	-0.0126244	-0.000448207	3.65786e-08					-0.00653632	-0.152181	0.15846	0.0353555					0.00550946	-5.18047	1.68891	0.0792452
	Q3	0.0517675	0.0452875	0.0582475	3.51773e-55					-0.00316372	-0.660687	0.667302	0.338773					0.0181154	-0.0332574	0.0332576	1.12721e-07					0.0169681	-0.0100142	0.00217623	7.74584e-05					-0.00391898	-0.365066	0.371325	0.207599					-0.00412132	-1.9686	0.647224	0.187855
	Q4	0.0438001	0.0373106	0.0502896	6.58296e-40					0.00197501	-1.07811	1.08474	0.551747					0.0270828	-0.0231596	0.0231596	3.05606e-15					0.0118161	-0.00971849	0.00245753	0.00565316					-0.00363048	-0.955532	0.961826	0.242483					-0.00217682	-3.2042	1.04799	0.489122
DBP	All Quartiles	0.0546528	0.0512179	0.0580876	3.38146e-213	-0.0212305	-0.0365574	-0.00590356	0.00662901	-0.00892819	0.0017574	0.00175889	3.81266e-07	-0.00288404	-0.0182372	0.0124692	0.712741	-0.0166891	-0.102952	0.102952	4.2029e-20	0.0170147	0.00110508	0.0329243	0.0360705	0.0525265	-0.00563237	0.000829713	1.29088e-117	-0.0237591	-0.0436436	-0.00387454	0.0191863	-0.00240133	0.00166344	0.00166344	0.145205	0.0130854	-0.00130382	0.0274747	0.0746844	0.0159281	-0.00169003	0.00520483	1.02056e-21	-0.0182599	-0.0328073	-0.00371245	0.013887
	Q1	0.0584356	0.0516003	0.0652708	6.49587e-63					-0.0105199	-0.00162663	0.00861652	0.00261305					-0.0196813	-0.10902	0.10902	4.02539e-08					0.0556225	-0.0120179	0.000818187	3.68632e-35					-0.00559985	0.00330541	0.00330541	0.0872445					0.0249893	-0.018515	0.0152618	4.06545e-14
	Q2	0.0582524	0.0514106	0.0650942	2.04291e-62					-0.00559332	-0.212471	0.219474	0.11019					-0.0217898	-0.107904	0.107904	1.98178e-09					0.0550531	-0.012666	0.000204054	1.54611e-33					-0.00623096	0.00320015	0.00342074	0.0577193					0.0133348	-0.642639	0.217698	5.62751e-05
	Q3	0.0531784	0.0463431	0.0600138	1.98686e-52					-0.00826529	-0.0328521	0.0398731	0.0185524					-0.0128027	-0.105485	0.106341	0.000428034					0.0540372	-0.00526475	0.00762179	2.00317e-32					0.00117852	0.00329858	0.00333884	0.719972					0.0146411	-0.111003	0.0452992	1.0269e-05
	Q4	0.049536	0.042653	0.056419	3.9514e-45					-0.0133245	0.00322032	0.00381045	0.000150542					-0.0126921	-0.0903686	0.0913579	0.000494621					0.0463588	-0.00573698	0.00721288	3.03959e-24					0.000737951	0.00214202	0.00452395	0.823238					0.0114265	-0.00424815	0.0106888	0.000607636
BMI, body mass index; HDL-C, high-density lipid cholesterol; LDL-C, low-density lipid cholesterol; SBP, systolic blood pressure; DBP, diastolic blood pressure; CI, confidence interval.

## Sheet: STable5
Supplementary Table S5. Descriptive statistics of cardiometabolic risk factors in the UK Biobank participants of European ancestry grouped by tertiles of each lifestyle factor.
Cardiometabolic risk factor	Individuals grouped by PGS quartiles of cardiometabolic risk factor	Cardiometabolic risk factor by meat diet						Cardiometabolic risk factor by plant-fish diet						Cardiometabolic risk factor by physical activity						Cardiometabolic risk factor by sedentary time						Cardiometabolic risk factor by sleep duration						Cardiometabolic risk factor by Insomnia*
		High		Mid		Low		High		Mid		Low		High		Mid		Low		Long		Mid		Short		Long		Mid		Short		Usually		Sometimes		Rarely/never
		Mean	SD	Mean	SD	Mean	SD	Mean	SD	Mean	SD	Mean	SD	Mean	SD	Mean	SD	Mean	SD	Mean	SD	Mean	SD	Mean	SD	Mean	SD	Mean	SD	Mean	SD	Mean	SD	Mean	SD	Mean	SD
BMI	All Quartiles	28.0137	4.80758	27.4166	4.65662	26.5659	4.66606	27.1775	4.6943	27.2816	4.65833	27.5411	4.88064	26.7458	4.26895	26.9628	4.44611	28.0806	5.16443	29.2116	5.13978	28.0408	4.75332	26.826	4.62758	28.0789	5.13265	27.1337	4.59329	27.3794	4.7716	27.8091	5.14551	27.2358	4.64704	27.1226	4.49234
	Q1	27.387	4.55759	26.7744	4.34727	26.0258	4.37887	26.5866	4.37751	26.7024	4.40876	26.8941	4.5916	26.1987	4.04128	26.4593	4.23071	27.3884	4.859	28.4873	4.84742	27.3543	4.45503	26.2624	4.32721	27.3618	4.75371	26.5347	4.34364	26.7762	4.47926	27.1234	4.82975	26.6567	4.35853	26.5219	4.24447
	Q2	27.7503	4.65958	27.2285	4.49094	26.3628	4.56431	27.0049	4.60823	27.035	4.47644	27.3114	4.72828	26.5589	4.17309	26.7438	4.30823	27.82	4.98052	28.9053	4.93641	27.8549	4.66715	26.6275	4.49822	27.8137	4.88441	26.9281	4.45353	27.1552	4.63181	27.5548	4.95988	27.029	4.52011	26.9169	4.36549
	Q3	28.1411	4.7896	27.5647	4.71316	26.6882	4.67149	27.2618	4.68675	27.4323	4.69353	27.7018	4.89607	26.8973	4.29202	27.0751	4.46242	28.21	5.18732	29.3502	5.18963	28.221	4.72868	26.9559	4.67088	28.2586	5.13519	27.2741	4.60024	27.5349	4.81569	27.9865	5.16871	27.3602	4.67665	27.3034	4.53235
	Q4	28.7769	5.09576	28.0955	4.95168	27.1852	4.95217	27.823	4.98317	27.9661	4.94435	28.2813	5.1896	27.3286	4.47637	27.581	4.69374	28.9051	5.48906	30.0542	5.41566	28.7116	5.03088	27.4739	4.91576	28.8941	5.59894	27.8111	4.86765	28.0445	5.04556	28.5704	5.4871	27.8999	4.92562	27.7458	4.71964
LDL	All Quartiles	3.57925	0.869707	3.57387	0.860686	3.54146	0.85309	3.56104	0.869918	3.57717	0.861402	3.55624	0.852447	3.55653	0.849625	3.55746	0.851771	3.56179	0.87306	3.53613	0.890239	3.56995	0.870487	3.5523	0.85341	3.53653	0.914294	3.56946	0.86935	3.56605	0.851859	3.56925	0.881837	3.58068	0.860678	3.52817	0.841619
	Q1	3.37268	0.808243	3.35922	0.804254	3.3344	0.799149	3.35297	0.814381	3.36658	0.801281	3.34704	0.796573	3.34455	0.794203	3.3475	0.794317	3.35439	0.812337	3.3398	0.832891	3.37266	0.812978	3.33722	0.795502	3.35244	0.864156	3.35644	0.80937	3.35592	0.795693	3.36855	0.824485	3.36814	0.803406	3.31685	0.785708
	Q2	3.5599	0.840631	3.54566	0.834047	3.50187	0.823611	3.53273	0.836804	3.54993	0.837003	3.52469	0.825307	3.52973	0.818127	3.52659	0.822014	3.53087	0.843849	3.51096	0.861769	3.54217	0.844045	3.51984	0.824632	3.5179	0.890004	3.54618	0.836792	3.53369	0.824962	3.53923	0.858543	3.55561	0.82999	3.49296	0.811857
	Q3	3.63934	0.869783	3.63561	0.859642	3.6043	0.852101	3.61897	0.869102	3.63761	0.859321	3.62221	0.853428	3.61159	0.847023	3.61931	0.852691	3.62413	0.872312	3.59639	0.894121	3.62669	0.8649	3.61216	0.850422	3.58687	0.916667	3.63617	0.867641	3.62502	0.850946	3.62816	0.879026	3.64249	0.861088	3.59084	0.840923
	Q4	3.74961	0.914089	3.75443	0.893334	3.72233	0.886714	3.73651	0.910349	3.75349	0.898359	3.73628	0.884933	3.74318	0.887595	3.73637	0.887456	3.73712	0.914919	3.70454	0.930917	3.74189	0.91604	3.742	0.889402	3.69396	0.951338	3.74039	0.914626	3.7493	0.884548	3.74109	0.920317	3.75705	0.898094	3.71366	0.875439
HDL	All Quartiles	1.41972	0.369519	1.45262	0.373976	1.4988	0.38307	1.50671	0.386726	1.46164	0.37498	1.40258	0.361485	1.48581	0.382395	1.46283	0.373869	1.40012	0.366026	1.32121	0.344778	1.40537	0.361146	1.48867	0.37772	1.41552	0.374006	1.45916	0.374254	1.45163	0.376635	1.46414	0.384619	1.4595	0.37569	1.41818	0.364013
	Q1	1.32437	0.338251	1.3553	0.342332	1.39513	0.34903	1.40482	0.353009	1.36067	0.344044	1.30885	0.329091	1.38238	0.350801	1.36208	0.340362	1.30742	0.335	1.23436	0.315949	1.31231	0.328874	1.38525	0.346356	1.32183	0.345297	1.35801	0.339288	1.35333	0.344599	1.36463	0.350309	1.3616	0.34386	1.3188	0.33219
	Q2	1.39499	0.3548	1.42955	0.36017	1.47253	0.369641	1.48067	0.373087	1.43725	0.359528	1.37879	0.3487	1.46153	0.368813	1.43998	0.361214	1.37545	0.35196	1.29925	0.333267	1.3813	0.347428	1.46241	0.361652	1.39969	0.365124	1.4365	0.362167	1.42441	0.360892	1.43658	0.371981	1.43281	0.360596	1.39978	0.350297
	Q3	1.44329	0.367613	1.47549	0.374417	1.52854	0.382154	1.53347	0.386446	1.48988	0.37385	1.42398	0.360466	1.51239	0.379548	1.48639	0.370526	1.42602	0.366647	1.34552	0.344659	1.42834	0.36294	1.51707	0.377934	1.43682	0.367987	1.4875	0.373559	1.47703	0.376664	1.49427	0.384761	1.48511	0.375124	1.43963	0.361742
	Q4	1.51892	0.388811	1.55012	0.390238	1.59845	0.400193	1.60843	0.403844	1.55917	0.392418	1.49998	0.379244	1.58716	0.399466	1.56405	0.39273	1.49254	0.38363	1.40525	0.360672	1.50008	0.377475	1.58993	0.39329	1.50494	0.39293	1.55581	0.392168	1.55182	0.394277	1.56262	0.402084	1.55899	0.393466	1.51392	0.382331
Triglycerides	All Quartiles	1.77821	0.911961	1.68694	0.87125	1.58367	0.828207	1.60234	0.836024	1.68317	0.869421	1.76338	0.9099	1.62536	0.857973	1.65374	0.860714	1.7776	0.909268	1.91033	0.947713	1.77731	0.899747	1.62146	0.85242	1.81685	0.911477	1.68706	0.87242	1.67623	0.874234	1.72572	0.883767	1.68385	0.873317	1.66384	0.877824
	Q1	1.60436	0.827074	1.51496	0.7765	1.43335	0.736458	1.4468	0.750372	1.51804	0.777595	1.58502	0.815309	1.46279	0.759697	1.49438	0.770763	1.60182	0.824984	1.72391	0.869273	1.60581	0.811627	1.4636	0.761764	1.64631	0.837778	1.52254	0.784108	1.51129	0.782346	1.55854	0.79607	1.51659	0.782787	1.50314	0.787822
	Q2	1.72824	0.878218	1.64179	0.844771	1.53799	0.792872	1.55411	0.80063	1.63784	0.840692	1.71453	0.877484	1.57797	0.828266	1.60786	0.82831	1.72598	0.876174	1.85232	0.911317	1.72198	0.862202	1.5789	0.821798	1.76754	0.886122	1.63971	0.836345	1.62814	0.842895	1.67313	0.8504	1.63624	0.839407	1.62146	0.850808
	Q3	1.81386	0.915524	1.73503	0.884969	1.6178	0.837453	1.64282	0.847917	1.71705	0.875196	1.80884	0.919234	1.66079	0.861033	1.68735	0.871658	1.83045	0.921252	1.95946	0.947307	1.82203	0.911704	1.65435	0.855506	1.86427	0.913981	1.72673	0.886551	1.71653	0.882463	1.77182	0.891563	1.72179	0.882624	1.70383	0.890077
	Q4	1.96894	0.982325	1.85757	0.935389	1.74933	0.90639	1.76149	0.903321	1.86352	0.941449	1.95463	0.983534	1.80345	0.939085	1.82692	0.930489	1.9546	0.971877	2.11317	1.01649	1.96395	0.969311	1.79287	0.930016	1.99378	0.969179	1.86074	0.940385	1.85259	0.946983	1.90134	0.954185	1.864	0.944898	1.83056	0.944367
SBP	All Quartiles	139.456	18.472	137.974	18.5288	135.989	18.7734	138.416	18.9058	137.996	18.6739	136.997	18.3187	138.35	18.6808	137.202	18.5458	137.018	18.409	139.061	18.1236	138.936	18.4228	137.369	18.9738	139.223	19.1715	138.213	18.9828	137.519	18.3946	138.038	18.5557	137.897	18.7013	137.551	18.6104
	Q1	137.702	18.2456	136.054	18.3473	133.927	18.4265	136.52	18.6124	136.127	18.5005	135.058	18.0643	136.408	18.2974	135.1	18.1988	135.444	18.3834	137.056	17.7589	137.126	18.3478	135.51	18.6398	137.601	18.9053	136.264	18.7012	135.634	18.1595	136.157	18.3953	135.906	18.3715	135.811	18.4073
	Q2	138.999	18.3626	137.543	18.4375	135.558	18.6467	137.991	18.8208	137.574	18.5871	136.553	18.1605	137.893	18.5971	136.8	18.4519	136.566	18.2765	139.061	18.1066	138.486	18.2632	136.924	18.958	138.656	19.1801	137.772	18.8655	137.127	18.2854	137.805	18.5469	137.502	18.6271	136.87	18.3121
	Q3	139.882	18.3884	138.571	18.6065	136.472	18.7841	138.804	18.8611	138.511	18.6492	137.588	18.4032	138.747	18.72	137.878	18.6085	137.42	18.3619	139.459	18.2077	139.468	18.3891	137.752	18.9714	139.562	19.131	138.692	18.9682	138.044	18.4271	138.398	18.4356	138.435	18.7337	138.155	18.7441
	Q4	141.252	18.711	139.718	18.5278	137.952	18.9987	140.281	19.1217	139.754	18.769	138.828	18.4405	140.341	18.8862	139.024	18.6948	138.624	18.4683	140.698	18.2334	140.669	18.5133	139.259	19.1256	141.002	19.2997	140.09	19.1862	139.282	18.5129	139.792	18.6623	139.729	18.8601	139.36	18.7805
DBP	All Quartiles	82.9887	10.1247	82.2136	10.058	81.1146	10.1028	81.8573	10.0775	82.1189	10.1014	82.3432	10.1873	81.963	10.0663	81.916	10.0808	82.4475	10.2414	83.5819	10.2104	82.7689	10.1045	81.6534	10.1196	82.5061	10.1968	82.0943	10.1492	82.1401	10.1074	82.1302	10.0844	82.1146	10.1265	82.2712	10.1875
	Q1	81.9983	9.93912	81.0806	9.99369	79.9715	9.99821	80.7467	10.0031	81.0584	9.99732	81.2287	10.0281	80.8042	9.9112	80.7914	9.97122	81.4102	10.1491	82.5251	10.0655	81.7305	10.0513	80.5471	9.97722	81.5374	10.1205	80.949	10.0444	81.065	9.97787	81.1544	10.0207	81.033	10.0325	81.0127	9.96674
	Q2	82.691	10.0931	82.0598	9.97776	80.7854	9.98171	81.6099	10.0216	81.8659	10.0205	82.0717	10.0978	81.653	9.95748	81.6394	10.0047	82.2708	10.1585	83.4281	10.2174	82.4729	10.0819	81.4761	9.98572	82.2857	10.1576	81.8025	10.0775	81.9135	10.0288	81.942	10.05	81.8083	10.0179	82.1092	10.1434
	Q3	83.2558	10.0882	82.505	10.0397	81.4092	10.1155	82.1776	10.0836	82.3654	10.0736	82.6417	10.1653	82.3352	10.1103	82.1996	10.0408	82.6833	10.2593	83.9337	10.172	83.1145	10.1093	81.8692	10.1755	82.6895	10.1706	82.4084	10.0863	82.3998	10.1306	82.3282	10.0452	82.4246	10.1379	82.5532	10.1794
	Q4	84.0001	10.2681	83.2019	10.1028	82.2863	10.1711	82.863	10.0808	83.178	10.1948	83.4487	10.3299	83.0319	10.1464	83.0271	10.1728	83.4357	10.2951	84.4637	10.2889	83.7734	10.0628	82.7162	10.2171	83.5004	10.2407	83.1897	10.2519	83.1887	10.1741	83.1073	10.1239	83.1806	10.193	83.3981	10.3111
Means and standard deviations (SD) were calculated from non-standardised data.
BMI, body mass index; HDL-C, high-density lipid cholesterol; LDL-C, low-density lipid cholesterol; SBP, systolic blood pressure; DBP, diastolic blood pressure; PGS, polygenic score. Q1 to Q4 are individuals grouped by their PGS from lowest (Q1) to the highest (Q4).
Units of BMI are kg/m2; units of LDL, HDL and triglycerides are mmol/L; units of SBP and DBP are mmHg.
*Data are reported based on three levels of insomnia rather than high and low.

## Sheet: STable6
Supplementary Table S6. SNP by lifestyle interaction for body mass index (BMI) in the UK Biobank participants of European ancestry.
								Meat diet				Physical activity				Sedentary time				Insomnia
Chromosome	Position	SNP	REF	ALT	ALT_FREQ	EA	Nearest gene	N	Beta	SE	P-value	N	Beta	SE	P-value	N	Beta	SE	P-value	N	Beta	SE	P-value
1	47684677	rs977747	T	G	0.58471	T	TAL1	343297	-0.00173812	0.00774964	0.822536	307613	-0.0166619	0.0119964	0.16486	204414	-0.00128312	0.00643469	0.841945	378485	0.0213916	0.0152527	0.160775
1	49589847	rs657452	A	G	0.608727	A	AGBL4	343297	0.00912166	0.00782398	0.243672	307613	-0.00464068	0.0120788	0.70083	204414	0.00353425	0.00654423	0.589159	378485	0.0381363	0.0154707	0.0136992
1	50559820	rs11583200	C	T	0.613166	C	ELAVL4	343297	0.00287053	0.00783025	0.713922	307613	-0.00434173	0.012083	0.719351	204414	0.00721118	0.00654019	0.270204	378485	0.0154648	0.0154901	0.318101
1	72751185	rs3101336	T	C	0.603828	T	LOC105378797	343297	-0.00849259	0.00779427	0.275893	307613	0.0230047	0.0119841	0.0549081	204414	-0.0133994	0.00648025	0.0386674	378485	-0.0116338	0.0153363	0.448105
1	75002193	rs12566985	G	A	0.562471	G	TNNI3K	343297	0.0137936	0.00769826	0.0731679	307613	-0.00790492	0.0118656	0.505281	204414	0.00447656	0.00641544	0.485316	378485	0.00446663	0.0151601	0.768276
1	78446761	rs12401738	G	A	0.377516	A	FUBP1	343297	0.00449181	0.00786104	0.567728	307613	-0.00189415	0.0122118	0.876737	204414	-0.00467306	0.00653316	0.474436	378485	0.0131072	0.0154896	0.397446
1	96924097	rs11165643	C	T	0.590051	C	PTBP2	343297	-0.0094234	0.00771187	0.221733	307613	-0.00924313	0.0118798	0.436537	204414	-0.00476847	0.00646884	0.461036	378485	0.0103895	0.0152758	0.496423
1	110154688	rs17024393	T	C	0.0259512	C	GNAT2	343297	0.0372119	0.0239525	0.120288	307613	-0.0256486	0.0373875	0.4927	204414	0.0121691	0.0200661	0.544217	378485	0.00627926	0.0473854	0.894577
1	177889480	rs543874*	A	G	0.205225	G	SEC16B	343297	0.00341825	0.0094556	0.717722	307613	-0.0300011	0.0145973	0.0398553	204414	0.0110431	0.00791711	0.163066	378485	0.04652	0.0186185	0.0124691
1	201784287	rs2820292	A	C	0.565104	A	NAV1	343297	0.00820175	0.00770409	0.287059	307613	0.00112214	0.0119287	0.925053	204414	-0.00434212	0.00644106	0.500229	378485	-0.00848902	0.0151321	0.574802
2	632348	rs13021737	A	G	0.828232	A	TMEM18	343297	-0.000456801	0.0100737	0.963832	307613	0.0149994	0.0157172	0.339916	204414	0.000931141	0.00846036	0.912363	378485	-0.0343816	0.0199149	0.0842719
2	25150296	rs10182181	A	G	0.486235	G	ADCY3	343297	0.000815125	0.00765334	0.915181	307613	-0.013068	0.0117735	0.267022	204414	0.00402859	0.00635452	0.5261	378485	-0.00318857	0.0150558	0.832276
2	26928811	rs11126666	G	A	0.255582	A	KCNK3	343297	0.00227473	0.00872224	0.79425	307613	-0.0035194	0.0136001	0.795807	204414	0.00209929	0.00725676	0.772362	378485	0.0280294	0.0172668	0.104523
2	59305625	rs1016287	T	C	0.701366	T	FANCL	343297	-0.000195584	0.00834426	0.9813	307613	-0.0311144	0.0128928	0.0158088	204414	-0.0103336	0.00695744	0.137476	378485	0.00968227	0.0164593	0.55636
2	63053048	rs11688816	G	A	0.461241	A	EHBP1	343297	0.00366282	0.0076641	0.632708	307613	-0.015702	0.0118793	0.186234	204414	-0.00909519	0.00639031	0.154657	378485	-0.0185482	0.0150846	0.218843
2	143043285	rs2121279	C	T	0.125295	T	LRP1B	343297	-0.0050674	0.0116304	0.663053	307613	-0.0169481	0.0179862	0.346048	204414	-0.000624815	0.00965896	0.948423	378485	-0.0387347	0.0227625	0.0888144
2	164567689	rs1460676	T	C	0.155568	C	FIGN	343297	-0.00632427	0.0104528	0.545161	307613	0.0112062	0.0161766	0.488473	204414	-0.0189001	0.00875946	0.0309539	378485	-0.00398291	0.0207696	0.847925
2	181550962	rs1528435	C	T	0.620967	C	UBE2E3	343297	0.00757179	0.00786189	0.335498	307613	-0.0165713	0.0121561	0.17282	204414	0.005641	0.0065562	0.389566	378485	-0.0160765	0.0154827	0.299106
2	208255518	rs17203016	A	G	0.200588	G	CREB1	343297	-0.0141739	0.00958283	0.139117	307613	0.00886288	0.0146881	0.546241	204414	-0.0113232	0.00797014	0.155406	378485	0.00877374	0.0188379	0.641394
2	213413231	rs7599312	G	A	0.267405	A	LOC107985979	343297	0.0100619	0.00867103	0.245887	307613	0.000327609	0.0134957	0.980633	204414	0.00170017	0.0072359	0.814238	378485	-0.020578	0.0171918	0.231323
2	219349752	rs492400	C	T	0.570236	C	USP37	343297	0.0105497	0.00771402	0.171439	307613	0.0164087	0.0119521	0.169793	204414	0.0042969	0.00641107	0.502712	378485	-0.00579285	0.0151774	0.702702
2	227092802	rs2176040	A	G	0.647753	A	IRS1	343297	0.00791552	0.00795924	0.319977	307613	0.00187931	0.0123884	0.879425	204414	-0.0016253	0.00665287	0.806998	378485	0.000702308	0.0157448	0.964422
3	25106437	rs6804842	A	G	0.573614	A	RARB	343297	-0.00159456	0.00774336	0.836849	307613	0.010836	0.0119329	0.363836	204414	-0.00920882	0.00646876	0.154568	378485	0.0132904	0.0152245	0.382685
3	61236462	rs2365389	C	T	0.408079	T	FHIT	343297	-0.00836856	0.00778308	0.282275	307613	0.0354007	0.0120153	0.00321616	204414	-0.00417358	0.00649382	0.520419	378485	0.00412838	0.015314	0.787482
3	81792112	rs3849570	C	A	0.345835	A	GBE1	343297	0.00471008	0.00801215	0.556622	307613	0.00946298	0.0124403	0.446853	204414	0.00209256	0.00667068	0.753753	378485	0.00754259	0.015791	0.632899
3	85807590	rs13078960	T	G	0.201607	G	CADM2	343297	0.00323957	0.00954613	0.734339	307613	-0.0115962	0.0147429	0.431539	204414	0.00169234	0.00792219	0.830844	378485	0.00511611	0.0187823	0.785323
3	141275436	rs16851483	G	T	0.0661157	T	RASA2	343297	0.000310756	0.0154216	0.983923	307613	-0.00916979	0.0238702	0.700866	204414	0.019473	0.0127043	0.12533	378485	-0.0362377	0.0302111	0.23034
3	185824004	rs1516725	T	C	0.862824	T	ETV5	343297	-0.0217313	0.0111267	0.0508111	307613	0.034432	0.0171564	0.0447564	204414	-0.012108	0.00927504	0.191744	378485	-0.0400586	0.0218217	0.0663987
4	45182527	rs10938397	A	G	0.434384	G	GNPDA2	343297	0.00674873	0.0076815	0.379635	307613	-0.00873579	0.0119253	0.463839	204414	0.0112313	0.00642038	0.080237	378485	-0.0360942	0.0151806	0.0174236
4	77129568	rs17001654	C	G	0.149272	G	SCARB2	343297	0.0173938	0.010789	0.106922	307613	-0.0210236	0.0167538	0.209532	204414	-0.00488459	0.00895511	0.585443	378485	-0.00407482	0.0212886	0.848205
4	103188709	rs13107325	C	T	0.0749116	T	SLC39A8	343297	-0.000295465	0.014497	0.983739	307613	0.0086001	0.0222281	0.698829	204414	0.01692	0.0119644	0.157305	378485	0.0168079	0.0284029	0.554009
4	145659064	rs11727676	T	C	0.0964401	C	HHIP	343297	-0.00430584	0.0129052	0.738643	307613	-0.00797147	0.0200247	0.69057	204414	-0.0144041	0.0107746	0.181271	378485	0.05004	0.0253678	0.0485441
5	75015242	rs2112347	T	G	0.36019	G	POC5	343297	-0.0170456	0.00794656	0.0319515	307613	0.00783812	0.0122384	0.52188	204414	-0.00661177	0.00663755	0.319195	378485	-0.0242666	0.0156984	0.122153
5	153537893	rs7715256	G	T	0.572525	G	GALNT10	343297	0.00955373	0.00769854	0.214614	307613	-0.00593796	0.0119119	0.61814	204414	0.00800923	0.0064285	0.212805	378485	0.0172066	0.0151755	0.256864
6	34563164	rs205262	A	G	0.269033	G	ILRUN	343297	-0.00932901	0.00859862	0.277948	307613	-0.00821132	0.0132718	0.536112	204414	-0.000415125	0.0071374	0.95362	378485	0.00737643	0.0169153	0.662779
6	40348653	rs2033529	A	G	0.287907	G	LRFN2	343297	0.00287356	0.0084871	0.734926	307613	-0.0322521	0.0131375	0.0140902	204414	0.0117247	0.0070234	0.0950457	378485	-0.0057754	0.0166659	0.728938
6	50845490	rs2207139	A	G	0.169466	G	TFAP2B	343297	0.0131188	0.0101301	0.195308	307613	-0.0256527	0.0157412	0.103175	204414	0.0133467	0.00843665	0.113654	378485	-0.0118901	0.019958	0.551339
6	108977663	rs9400239	T	C	0.704859	T	FOXO3	343297	-0.00515809	0.00834787	0.536646	307613	0.0176628	0.0129129	0.171363	204414	-0.00214276	0.00697666	0.758743	378485	-0.0082152	0.0164716	0.617956
6	120185665	rs9374842	C	T	0.771034	C	MIR3144	343297	-0.00533557	0.00904919	0.555447	307613	0.0146615	0.0140011	0.295023	204414	-0.00492511	0.00753215	0.513191	378485	-0.00584442	0.017874	0.743685
6	137675541	rs13201877	A	G	0.133665	G	LOC107986544	343297	-0.00522215	0.0113484	0.645396	307613	0.00545172	0.0175323	0.755837	204414	-0.000142998	0.00949051	0.987978	378485	-0.00305096	0.0222701	0.891032
6	163033350	rs13191362	A	G	0.124322	G	PRKN	343297	-0.0228278	0.0116337	0.0497387	307613	0.0192857	0.0178264	0.279313	204414	-0.0102265	0.00965564	0.289545	378485	-0.0174434	0.0229021	0.446269
7	75163169	rs1167827	A	G	0.565576	A	HIP1	343297	0.00776916	0.00770129	0.313065	307613	0.00903453	0.0119179	0.448413	204414	-0.00482285	0.00640408	0.451397	378485	-0.0359614	0.0151482	0.0175986
7	76608143	rs2245368	C	T	0.83077	C	CCDC140	343297	0.0119013	0.0101741	0.242097	307613	-0.0315405	0.0157309	0.0449637	204414	0.0132021	0.00847892	0.119461	378485	-0.00213267	0.0200275	0.915196
7	93197732	rs9641123	G	C	0.406578	C	CALCR	343297	0.00360913	0.00777047	0.642314	307613	0.0111304	0.0119966	0.353515	204414	0.00699705	0.00650667	0.282212	378485	0.0116919	0.0153168	0.445264
7	95169514	rs6465468	G	T	0.306734	T	ASB4	343297	0.0101188	0.00827517	0.221408	307613	-0.000228631	0.0127316	0.985673	204414	-0.00939665	0.00690079	0.173301	378485	-0.00825807	0.0163556	0.613625
8	76806584	rs17405819	T	C	0.29801	C	HNF4G	343297	0.00836894	0.00834667	0.316022	307613	0.0137724	0.0128993	0.285664	204414	-0.00964832	0.00695797	0.165548	378485	0.0154354	0.0164605	0.348388
8	81375457	rs16907751	C	T	0.0962939	T	ZBTB10	343297	-0.0181722	0.0128802	0.158285	307613	-0.0270065	0.0200365	0.177702	204414	-0.00908513	0.0106804	0.394973	378485	-0.00964699	0.0253875	0.703953
8	85079709	rs2033732	T	C	0.74507	T	RALYL	343297	0.00149781	0.0087676	0.864354	307613	0.00852638	0.0134925	0.527431	204414	-0.00509814	0.00729262	0.484502	378485	-0.00225088	0.0172843	0.896387
9	15634326	rs4740619	T	C	0.449265	C	CCDC171	343297	0.0100474	0.00765871	0.189559	307613	0.00112659	0.0118858	0.924486	204414	0.000474579	0.006405	0.940935	378485	-0.0296878	0.015112	0.0494708
9	28414339	rs10968576	A	G	0.321622	G	LINGO2	343297	-0.00191797	0.00813287	0.813565	307613	-0.0348632	0.0125845	0.00560016	204414	0.00221835	0.00678073	0.743551	378485	0.00456329	0.0160574	0.776268
9	111932342	rs6477694	C	T	0.648023	C	EPB41L4B	343297	0.00169778	0.0080138	0.832218	307613	-0.00138396	0.0124291	0.91134	204414	-0.00256277	0.00666961	0.700796	378485	-0.00782013	0.0157876	0.620364
9	120378483	rs1928295	T	C	0.431256	C	TLR4	343297	-0.000866804	0.00767032	0.910025	307613	-0.0129516	0.0118658	0.275053	204414	0.00774679	0.00640831	0.226716	378485	-0.0427807	0.0151483	0.00474124
9	129460914	rs10733682	A	G	0.52666	A	LMX1B	343297	0.00698445	0.00777098	0.368767	307613	-0.0280225	0.0120286	0.0198249	204414	0.0109971	0.00645499	0.0884473	378485	0.00201404	0.0152775	0.895118
10	87410904	rs7899106	A	G	0.0501141	G	GRID1	343297	0.00483178	0.0175512	0.783088	307613	-0.00276309	0.0269041	0.9182	204414	0.00619306	0.0146544	0.672582	378485	0.0196143	0.0345791	0.570559
10	102395440	rs17094222*	T	C	0.213651	C	PAX2	343297	-0.00952559	0.00931498	0.306493	307613	-0.00452418	0.014488	0.754835	204414	0.0184279	0.00776231	0.0175966	378485	0.0375707	0.0184133	0.0413104
10	104869038	rs11191560	T	C	0.0774564	C	NT5C2	343297	0.0165305	0.0142224	0.24512	307613	-0.0034853	0.0220959	0.874666	204414	0.00644383	0.0117937	0.584806	378485	-0.0158303	0.0279289	0.570844
10	114758349	rs7903146	C	T	0.290655	T	TCF7L2	343297	-0.0149001	0.00838478	0.0755632	307613	0.0125767	0.0130206	0.334091	204414	-0.0191271	0.00700929	0.00635668	378485	-0.00267077	0.0165312	0.871653
11	8673939	rs4256980	C	G	0.65376	C	TRIM66	343297	0.00761536	0.00804385	0.343777	307613	-0.00777758	0.0123575	0.529101	204414	0.000950375	0.0066728	0.886744	378485	0.00105991	0.0158033	0.946527
11	27684517	rs11030104	A	G	0.203409	G	BDNF	343297	-0.0119901	0.00947546	0.205734	307613	0.0394549	0.0146575	0.00710753	204414	-0.00387098	0.00792088	0.625051	378485	-0.00276835	0.0186533	0.882019
11	43864278	rs2176598	T	C	0.752656	T	HSD17B12	343297	0.00679485	0.00888841	0.444593	307613	-0.0182162	0.0136362	0.181592	204414	-0.00194514	0.00739722	0.792585	378485	0.0396983	0.0174348	0.022789
11	47650993	rs3817334	C	T	0.407553	T	MTCH2	343297	0.0185737	0.00775739	0.0166513	307613	-0.00796521	0.0119923	0.506568	204414	0.00486207	0.00647261	0.452547	378485	0.00042122	0.0152639	0.977985
11	115022404	rs12286929	A	G	0.527018	A	CADM1	343297	0.00763083	0.00763907	0.317834	307613	0.0163788	0.0117849	0.164587	204414	0.00492292	0.00636937	0.439579	378485	0.00143646	0.0150701	0.924062
12	50247468	rs7138803	G	A	0.369173	A	FAIM2	343297	0.01095	0.0078826	0.164793	307613	-0.0156012	0.0122989	0.204618	204414	0.0144058	0.00657771	0.0285181	378485	0.0299935	0.0155553	0.0538326
12	122781897	rs11057405	G	A	0.104513	A	CLIP1	343297	-0.00235394	0.0124874	0.850481	307613	0.0158188	0.0194896	0.41699	204414	-0.02091	0.0104159	0.0446963	378485	-0.00229089	0.0246183	0.925859
13	28017782	rs9581854	C	T	0.179154	T	MTIF3	343297	0.0197232	0.00996967	0.0478929	307613	-0.00532769	0.015349	0.728514	204414	0.0107964	0.00832576	0.194718	378485	-0.00652166	0.0195861	0.739154
13	54102206	rs12429545	G	A	0.129317	A	OLFM4	343297	0.0104014	0.0115119	0.366242	307613	-0.0230346	0.0176817	0.192665	204414	0.011711	0.00953174	0.219212	378485	0.00214111	0.022614	0.924568
13	66205704	rs9540493	A	G	0.545242	A	MIR548X2	343297	-0.000383703	0.00769487	0.96023	307613	-0.00287823	0.0118392	0.807919	204414	0.00466446	0.00641952	0.467468	378485	0.0241445	0.0151605	0.111252
13	79580919	rs1441264	G	A	0.59366	G	RBM26	343297	-0.00861135	0.00792938	0.277478	307613	-0.00135514	0.0122659	0.912029	204414	0.00696654	0.00662511	0.293014	378485	0.0117366	0.0156477	0.453222
14	25928179	rs10132280	C	A	0.30137	A	NOVA1	343297	0.00556906	0.00834829	0.504715	307613	0.019077	0.0128833	0.138673	204414	-0.00685439	0.00700176	0.327605	378485	-0.0432049	0.0164179	0.00849945
14	29736838	rs12885454	C	A	0.355404	A	LOC102724934	343297	0.00236772	0.00800254	0.767329	307613	0.00924674	0.0123284	0.453234	204414	0.0030441	0.00667306	0.648263	378485	0.00165826	0.0157458	0.916126
14	30515112	rs11847697	C	T	0.043873	T	PRKD1	343297	0.0149701	0.0184721	0.4177	307613	-0.0356407	0.0291703	0.221779	204414	-0.00537471	0.015536	0.729378	378485	0.020975	0.0366707	0.567334
14	79899454	rs7141420	C	T	0.516623	C	NRXN3	343297	-0.00125545	0.00766942	0.869971	307613	0.020854	0.0117943	0.0770382	204414	0.00415754	0.00640031	0.515962	378485	0.0137221	0.015158	0.365322
15	51748610	rs3736485	A	G	0.539143	A	DMXL2	343297	0.00533186	0.00766338	0.486581	307613	-0.00953829	0.0119038	0.42297	204414	0.00316331	0.00643195	0.622853	378485	-0.00182155	0.0151296	0.90417
15	68077168	rs16951275	T	C	0.226697	C	MAP2K5	343297	-0.0117312	0.00905151	0.194961	307613	-0.00967456	0.013997	0.489449	204414	-0.00261629	0.00752882	0.728214	378485	-0.0187397	0.0178422	0.293581
15	73093991	rs7164727	C	T	0.667367	C	ADPGK	343297	0.00887863	0.00810689	0.273432	307613	0.00146709	0.0125327	0.906812	204414	-0.0086641	0.00674547	0.198992	378485	-0.0177224	0.0160107	0.268334
16	3627358	rs758747	C	T	0.278405	T	NLRC3	343297	-0.00513251	0.00859794	0.550543	307613	-0.00276858	0.0133349	0.835527	204414	0.0102936	0.00713315	0.149003	378485	-0.00377514	0.0169141	0.823384
16	19935389	rs12446632	G	A	0.142421	A	GPRC5B	343297	0.00130682	0.0108795	0.90439	307613	0.0327528	0.0169159	0.0528424	204414	-0.000127178	0.0090718	0.988815	378485	0.00474659	0.0214821	0.825127
16	28333411	rs2650492	G	A	0.296676	A	SBK1	343297	0.0112708	0.00835268	0.177221	307613	-0.0297133	0.0129342	0.0216042	204414	0.00786778	0.00695688	0.258084	378485	0.0281793	0.0164768	0.087222
16	28889486	rs3888190	C	A	0.398603	A	ATP2A1	343297	0.000681235	0.00776541	0.930094	307613	-0.021548	0.0121063	0.0750944	204414	-0.00190669	0.00645926	0.767851	378485	0.0145493	0.0153354	0.342753
16	30015337	rs4787491	A	G	0.535183	A	INO80E	343297	-0.000947741	0.00763494	0.901211	307613	0.0218244	0.0118594	0.0657308	204414	0.00101344	0.006362	0.873436	378485	-0.0168793	0.0150597	0.262363
16	31129895	rs9925964	A	G	0.35976	G	KAT8	343297	-0.00252941	0.00789895	0.748801	307613	0.02438	0.0122524	0.046613	204414	-0.00494558	0.00661601	0.454753	378485	-0.0256655	0.0156541	0.101103
16	49062590	rs2080454	C	A	0.613183	C	CBLN1	343297	0.0233744	0.00787633	0.00300076	307613	0.010303	0.0121222	0.395368	204414	0.0115673	0.00654268	0.0770662	378485	-0.00385674	0.0155252	0.803811
16	53803574	rs1558902*	T	A	0.403615	A	FTO	343297	0.0415362	0.00777885	9.32e-08	307613	-0.050654	0.0120477	2.62e-05	204414	0.020172	0.00645041	0.00176478	378485	0.0330618	0.0153021	0.0307259
17	2005136	rs9914578	C	G	0.202764	G	SMG6	343297	0.0089213	0.0094958	0.347475	307613	0.000565694	0.0146197	0.969134	204414	0.0145771	0.00790819	0.0652876	378485	0.0319567	0.0186951	0.0873848
17	5283252	rs1000940	A	G	0.301736	G	RABEP1	343297	-0.0105895	0.00832276	0.203246	307613	0.00732494	0.0127981	0.567088	204414	-0.00204807	0.00694137	0.767954	378485	-0.00460165	0.0164179	0.779261
17	78615571	rs12940622	G	A	0.439757	A	RPTOR	343297	-0.0144127	0.00767216	0.0603047	307613	0.0130728	0.0118133	0.268462	204414	0.0102145	0.00639813	0.110384	378485	0.00772997	0.0151064	0.60886
18	21104888	rs1808579	C	T	0.481927	T	NPC1	343297	0.0107884	0.00762579	0.15715	307613	0.0118651	0.011808	0.314975	204414	0.00602639	0.00637551	0.344537	378485	-0.0253546	0.015043	0.0918978
18	40147671	rs7239883	G	A	0.621021	G	LINC00907	343297	0.0119577	0.00786406	0.128373	307613	-0.0140195	0.0121986	0.250445	204414	0.00834542	0.00657203	0.204143	378485	0.00378346	0.01553	0.807523
18	56883319	rs7243357	T	G	0.177416	G	GRP	343297	-0.0137173	0.0100423	0.171952	307613	0.0158783	0.015391	0.302233	204414	-0.0150372	0.00835648	0.0719467	378485	0.0191508	0.0197401	0.331973
18	57829135	rs6567160*	T	C	0.232734	C	MC4R	343297	0.0176725	0.00895926	0.0485488	307613	-0.0397629	0.01395	0.00436684	204414	0.00924358	0.00749179	0.217268	378485	0.021477	0.0177368	0.225947
19	18454825	rs17724992	A	G	0.267788	G	PGPEP1	343297	0.00107152	0.00860408	0.900891	307613	0.0298039	0.013323	0.0252847	204414	-0.000528952	0.00723875	0.941749	378485	-0.0118476	0.017027	0.486546
19	34309532	rs29941	A	G	0.674305	A	KCTD15	343297	-0.00428147	0.0081729	0.600375	307613	0.0318096	0.0126488	0.0119095	204414	-0.00447771	0.00682278	0.511639	378485	-0.0137235	0.0160877	0.393636
19	45395619	rs2075650	A	G	0.145367	G	TOMM40	343297	-0.0135909	0.0107542	0.206311	307613	0.00923488	0.0166195	0.578439	204414	0.00425664	0.00903859	0.637684	378485	0.0232004	0.0213481	0.27714
19	46202172	rs2287019	C	T	0.182844	T	GIPR	343297	-0.00677921	0.00987131	0.492235	307613	0.00137411	0.0153314	0.928583	204414	-0.0135799	0.00827673	0.100854	378485	0.0308197	0.0195549	0.115013
19	47569003	rs3810291	G	A	0.674952	G	ZC3H4	343297	-0.0123323	0.00811585	0.128629	307613	-0.00298011	0.0125821	0.812771	204414	-0.0114349	0.00676243	0.0908477	378485	-0.00201596	0.0160395	0.89998
20	51087862	rs6091540	C	T	0.297306	T	ZFP64	343297	0.00114887	0.00834309	0.890475	307613	-0.0195058	0.0129307	0.131432	204414	-0.00170251	0.00694819	0.806434	378485	-0.00516363	0.0164507	0.753609
21	40291740	rs2836754	T	C	0.637309	T	LOC400867	343297	0.00319031	0.00791861	0.687031	307613	-0.000188639	0.0122628	0.987727	204414	-0.0117552	0.00659181	0.0745374	378485	-0.0277158	0.0156108	0.0758285
*SNPs interact with more than one lifestyles (P<0.05).
REF, reference allele; ALT, alternative allele; ALT_FREQ, frequency of alternative allele; EA, effect allele; SE, standard error.
Betas, Ses, and P-values are the interaction terms between SNP and lifestyle on BMI in the genome-wide interaction analysis.
																								∂

## Sheet: STable7
Supplementary Table S7. SNP by lifestyle interaction for high-density lipid cholesterol (HDL-C) in the UK Biobank participants of European ancestry.
								Sedentary time
Chromosome	Position	SNP	REF	ALT	ALT_FREQ	EA	Nearest gene	N	Beta	SE	P-value
1	40028180	rs4660293	A	G	0.23422	G	PABPC4	178331	-8.57e-06	0.0005578	0.987737
1	93816400	rs12133576	A	G	0.631064	A	DR1	178331	0.000687695	0.000492645	0.162739
1	109818530	rs646776	C	T	0.777902	C	CELSR2	178331	0.000154161	0.00057304	0.787912
1	156700651	rs12145743	T	G	0.337391	G	METTL25B	178331	-8.29e-05	0.000506066	0.869819
1	178515312	rs4650994	G	A	0.531678	G	C1orf220	178331	0.000259439	0.000478076	0.587355
1	182150978	rs1689797	C	A	0.333451	A	GLUL	178331	-0.000292004	0.000507392	0.564954
1	220970028	rs2642438	A	G	0.702662	A	MTARC1	178331	3.78e-05	0.0005193	0.941955
1	230295691	rs4846914	G	A	0.605872	G	GALNT2	178331	0.00167861	0.000486677	0.000562526
1	230419344	rs6680658	G	A	0.233799	A	-	178331	5.54e-05	0.000567619	0.922191
2	21263900	rs1367117	G	A	0.335101	A	APOB	178331	-0.000362905	0.000504763	0.472165
2	165551201	rs7607980	T	C	0.120393	C	COBLL1	178331	-0.00185001	0.000732915	0.0115977
2	165619163	rs355838	T	G	0.608007	T	GRB14	178331	0.00115105	0.000491891	0.0192827
2	227122216	rs1515110	G	T	0.636744	G	MIR5702	178331	-0.00077308	0.000495863	0.118984
3	47061183	rs2290547	G	A	0.174191	A	SETD2	178331	-0.0010532	0.000629032	0.0940683
3	50113034	rs2240327	A	G	0.47736	G	RBM6	178331	0.000198229	0.000476448	0.67737
3	52532118	rs13326165	A	G	0.795437	A	STAB1	178331	-0.00139977	0.000590914	0.0178463
3	119560606	rs6805251	T	C	0.61708	T	GSK3B	178331	-0.000368396	0.000491999	0.453994
3	135932359	rs687339	C	T	0.771593	C	PCCB	178331	-0.000469546	0.000569427	0.409603
3	156798294	rs1482852	A	G	0.40199	G	CCNL1	178331	0.000234465	0.000485192	0.628925
4	26062990	rs10019888	A	G	0.165498	G	RBPJ	178331	0.00158035	0.000641623	0.0137771
4	88030261	rs442177	G	T	0.594474	G	AFF1	178331	-0.000312648	0.000485113	0.519262
4	89741269	rs3822072	G	A	0.451087	A	FAM13A	178331	0.000393975	0.00047869	0.410493
4	100014805	rs2602836	A	G	0.579598	A	LOC100507053	178331	-0.00123241	0.000483324	0.0107775
4	103188709	rs13107325	C	T	0.0749116	T	SLC39A8	178331	-0.000441415	0.000898124	0.623084
5	53298025	rs6450176	G	A	0.252572	A	ARL15	178331	0.00067727	0.000551816	0.219694
5	55861786	rs9686661	C	T	0.200605	T	C5orf67	178331	5.35e-05	0.000591577	0.927875
5	67714246	rs4976033	A	G	0.401971	G	PIK3R1	178331	0.000150871	0.000494621	0.760349
6	34563164	rs205262	A	G	0.269033	G	ILRUN	178331	-0.00047653	0.000535219	0.373282
6	43757896	rs998584	C	A	0.482751	A	POLR1C	178331	-8.43e-05	0.000478318	0.860148
6	127452639	rs9491696	C	G	0.492649	G	RSPO3	178331	-0.000120988	0.000475563	0.799179
6	139831757	rs634869	T	C	0.590868	T	CITED2	178331	-0.000248524	0.000483031	0.606897
6	152040291	rs12525163	T	C	0.273386	C	ESR1	178331	-0.000352993	0.000535243	0.509576
7	6449272	rs702485	A	G	0.454619	G	DAGLB	178331	-0.000671146	0.000476897	0.159334
7	16152174	rs17286602	T	A	0.427162	A	CRPPA	178331	-0.000533592	0.000482385	0.268662
7	17911038	rs10282707	C	T	0.39701	T	SNX13	178331	9.72e-05	0.000487723	0.842054
7	50305863	rs4917014	T	G	0.318804	G	IKZF1	178331	-0.000317876	0.000512645	0.535212
7	72982874	rs17145738	C	T	0.122276	T	TBL2	178331	-0.000446342	0.000729783	0.540797
7	130444934	rs3996352	A	G	0.49177	G	KLF14	178331	-0.000585542	0.000478073	0.220654
7	150529449	rs17173637	T	C	0.0843892	C	AOC1	178331	-4.56e-05	0.000864305	0.957964
8	9184231	rs4240624	G	A	0.908837	G	PPP1R3B	178331	-0.000873516	0.000823432	0.288772
8	15799853	rs4332136	G	C	0.00787988	C	-	178331	-0.000752091	0.00275562	0.784907
8	19844222	rs12678919	A	G	0.0973779	G	LPL	178331	-0.000497331	0.000802249	0.53531
8	19865843	rs894210	G	A	0.541028	G	LPL	178331	7.26e-06	0.00047998	0.987935
8	116599199	rs2293889	T	G	0.567597	T	TRPS1	178331	0.000264242	0.00048362	0.584804
8	121868551	rs4871137	G	T	0.681248	G	SNTB1	178331	0.000452308	0.000511392	0.376446
8	126474306	rs2980885	G	A	0.773662	G	TRIB1	178331	0.000745137	0.000577944	0.1973
8	126482621	rs2954022	C	A	0.464675	A	TRIB1	178331	-0.000748302	0.000476815	0.116562
8	144284709	rs4075205	T	C	0.462884	C	-	178331	0.000815211	0.000478178	0.0882282
9	15304782	rs686030	C	A	0.858622	C	TTC39B	178331	0.00109172	0.000685447	0.111226
9	107664301	rs1883025	C	T	0.254654	T	ABCA1	178331	0.00149929	0.000544299	0.00587816
9	107684230	rs2472509	T	G	0.326651	G	ABCA1	178331	0.00049243	0.000511149	0.335359
10	46013277	rs970548	A	C	0.246608	C	MARCHF8	178331	0.00013455	0.000551742	0.807336
10	65301725	rs7897379	T	C	0.478431	C	REEP3	178331	-0.000263477	0.000478128	0.581593
10	94839642	rs2068888	G	A	0.450541	A	CYP26A1	178331	0.00029409	0.000478334	0.538673
10	113933886	rs2255141	A	G	0.72385	A	GPAM	178331	-0.000824881	0.000533583	0.122124
11	10388782	rs2923084	A	G	0.178653	G	CAND1.11	178331	-5.45e-05	0.000622414	0.93026
11	14276999	rs2303975	G	A	0.111259	A	SPON1	178331	0.000766233	0.000762042	0.314658
11	47298360	rs326214	G	A	0.677441	G	MADD	178331	0.000394207	0.000508556	0.438253
11	47752775	rs17788930	A	G	0.346651	G	FNBP4	178331	-2.03e-05	0.0005008	0.967735
11	51512090	rs11246602	T	C	0.13238	C	OR4C46	178331	-0.000164085	0.000698964	0.8144
11	55324308	rs12226802	A	G	0.128465	G	OR4C16	178331	-0.000128343	0.000708732	0.856298
11	61597972	rs1535	A	G	0.346489	G	FADS2	178331	0.000960107	0.000501091	0.0553624
11	65391317	rs12801636	G	A	0.224759	A	PCNX3	178331	-0.000169879	0.000571733	0.766368
11	75455021	rs499974	C	A	0.157049	A	DGAT2	178331	0.00145123	0.000652433	0.0261275
11	116639104	rs10790162	A	G	0.932114	A	BUD13	178331	0.000219242	0.000953944	0.818227
11	122534504	rs7117842	T	C	0.369025	C	UBASH3B	178331	-0.000205903	0.000495557	0.677777
12	20463526	rs11045163	A	G	0.430641	G	PDE3A	178331	-0.000573314	0.000481571	0.233849
12	57844049	rs3741414	C	T	0.24063	T	INHBC	178331	-0.00106753	0.000559649	0.0564584
12	109950144	rs2241210	A	G	0.524011	A	UBE3B	178331	0.00083858	0.000479872	0.0805509
12	112007756	rs653178	C	T	0.51655	C	ATXN2	178331	-5.71e-05	0.000476417	0.90466
12	125259888	rs838876	A	G	0.681523	A	SCARB1	178331	-0.000785579	0.000515434	0.127483
12	125283766	rs10773105	C	T	0.505554	C	SCARB1	178331	0.000157989	0.0004772	0.740588
14	105277209	rs4983559	G	A	0.613553	G	AKT1	178331	-0.000291145	0.000489451	0.551951
15	42683787	rs2412710	G	A	0.018038	A	CAPN3	178331	-0.000790114	0.00181692	0.663662
15	44211273	rs492571	T	C	0.0423987	C	FRMD5	178331	0.000295933	0.00118647	0.803034
15	58683366	rs1532085	A	G	0.613542	A	LIPC	178331	-0.00128313	0.000489641	0.00877946
15	58731153	rs261342	G	C	0.779168	G	LIPC	178331	-0.00274689	0.000574711	1.76e-06
15	63396867	rs2652834	A	G	0.812501	A	LACTB	178331	-0.00119451	0.000612258	0.0510606
16	56985139	rs9989419	A	G	0.606	A	CETP	178331	0.00169953	0.000484469	0.000451543
16	57015091	rs5880	G	C	0.0552792	C	CETP	178331	0.00236527	0.00103197	0.0219069
16	67928042	rs16942887	G	A	0.1151	A	PSKH1	178331	-0.00127532	0.000742248	0.0857643
16	81534790	rs2925979	T	C	0.700058	T	CMIP	178331	-7.37e-05	0.000520955	0.887502
17	37821435	rs931992	G	T	0.667021	G	TCAP	178331	0.000468817	0.000504856	0.35309
17	66882466	rs4148005	T	G	0.317404	G	ABCA8	178331	0.000891733	0.000514015	0.0827709
17	76388202	rs4969178	A	G	0.610702	A	PGS1	178331	0.000136125	0.000497023	0.784176
18	47167214	rs4939883	T	C	0.820475	T	LOC105372112	178331	0.00112629	0.000621219	0.0698291
18	47209143	rs11660468	C	T	0.392022	T	LOC105372112	178331	-0.000186164	0.00048806	0.70288
18	57798110	rs952044	C	T	0.32916	T	-	178331	0.00055954	0.000507278	0.270019
19	8431581	rs2278236	G	A	0.516547	G	ANGPTL4	178331	-3.72e-05	0.000476167	0.937713
19	33899065	rs731839	G	A	0.6654	G	PEPD	178331	0.000163836	0.000504841	0.745537
19	52324216	rs17695224	G	A	0.266859	A	FPR3	178331	0.000646563	0.000540917	0.231968
19	54797848	rs103294	C	T	0.223575	T	LILRA3	178331	0.000923172	0.000570931	0.105889
20	43042364	rs1800961	C	T	0.0309512	T	HNF4A	178331	0.000480098	0.00137004	0.72602
20	44585420	rs4465830	A	G	0.18647	G	ZNF335	178331	0.000240536	0.000610793	0.693722
22	21932068	rs181362	C	T	0.192337	T	UBE2L3	178331	0.000417374	0.000603696	0.489337
REF, reference allele; ALT, alternative allele; ALT_FREQ, frequency of alternative allele; EA, effect allele; SE, standard error.
Betas, Ses, and P-values are the interaction terms between SNP and lifestyle on HDL-C in the genome-wide interaction analysis.

## Sheet: STable8
Supplementary Table S8. SNP by lifestyle interaction for triglycerides in the UK Biobank participants of European ancestry.
								Meat diet
Chromosome	Position	SNP	REF	ALT	ALT_FREQ	EA	Nearest gene	N	Beta	SE	P-value
1	62953373	rs10493326	G	A	0.253101	A	DOCK7	323185	0.00109388	0.00164813	0.506878
1	63133930	rs4587594	G	A	0.350982	A	DOCK7	323185	-0.00284061	0.001499	0.0580924
1	230295691	rs4846914	G	A	0.605872	G	GALNT2	323185	0.000557789	0.00146078	0.702578
2	21263900	rs1367117	G	A	0.335101	A	APOB	323185	-0.000189247	0.00151303	0.900462
2	27730940	rs1260326	T	C	0.604283	T	GCKR	323185	0.00391553	0.00145424	0.00709244
2	27731212	rs3817588	T	C	0.19519	C	GCKR	323185	-0.0046948	0.00181833	0.00982547
2	165551201	rs7607980	T	C	0.120393	C	COBLL1	323185	0.000462908	0.00218987	0.832586
2	227122216	rs1515110	G	T	0.636744	G	MIR5702	323185	-0.00372132	0.00148274	0.0120821
3	135932359	rs687339	C	T	0.771593	C	PCCB	323185	-0.00382874	0.00170389	0.0246374
3	170727218	rs10513688	G	A	0.0973454	A	SLC2A2	323185	0.000535864	0.00241364	0.824302
4	3473139	rs6831256	A	G	0.42326	G	DOK7	323185	0.0014019	0.00144582	0.332234
4	88030261	rs442177	G	T	0.594474	G	AFF1	323185	0.00108493	0.00145205	0.454962
4	88160140	rs10029254	C	T	0.231421	T	KLHL8	323185	-0.000329053	0.00169127	0.845738
5	55861786	rs9686661	C	T	0.200605	T	C5orf67	323185	0.00343595	0.00178925	0.0548173
5	156390297	rs6882076	T	C	0.634414	T	TIMD4	323185	-0.000184528	0.00148402	0.901043
6	31265490	rs2247056	T	C	0.703217	T	LINC02571	323185	-0.00143406	0.00156381	0.359129
6	43757896	rs998584	C	A	0.482751	A	POLR1C	323185	0.000732514	0.0014333	0.609305
6	139831757	rs634869	T	C	0.590868	T	CITED2	323185	0.000714662	0.0014522	0.622632
7	25991826	rs4722551	T	C	0.158659	C	LOC105375199	323185	-0.000171304	0.00195504	0.930177
7	72982874	rs17145738	C	T	0.122276	T	TBL2	323185	-0.00584435	0.00217456	0.00719709
7	73060006	rs799160	C	T	0.488159	T	STX1A	323185	0.00469205	0.00142649	0.00100478
7	116358044	rs38855	A	G	0.470798	G	MET	323185	0.000659902	0.00143562	0.645759
8	9267117	rs9693857	C	T	0.44585	T	LOC105379231	323185	0.00413479	0.00144414	0.00419481
8	18272438	rs4921914	C	T	0.777468	C	NAT2	323185	0.00482223	0.00172217	0.00510907
8	19844222	rs12678919	A	G	0.0973779	G	LPL	323185	-0.00695225	0.00239917	0.00375844
8	19865843	rs894210	G	A	0.541028	G	EGFR	323185	0.00505514	0.00144144	0.000453257
8	126474306	rs2980885	G	A	0.773662	G	TRIB1	323185	0.00693454	0.00172622	5.89e-05
8	126482621	rs2954022	C	A	0.464675	A	TRIB1	323185	-0.00637912	0.00143098	8.28e-06
9	16904846	rs7033354	C	T	0.678399	C	BNC2	323185	0.000762187	0.0015296	0.618279
9	107664301	rs1883025	C	T	0.254654	T	ABCA1	323185	9.55e-05	0.00164181	0.953636
10	5196273	rs1781930	A	G	0.82222	A	AKR1C8P	323185	0.000612265	0.00186837	0.743138
10	65301725	rs7897379	T	C	0.478431	C	REEP3	323185	-0.00032815	0.0014311	0.818637
10	94839642	rs2068888	G	A	0.450541	A	CYP26A1	323185	-0.00221455	0.00142998	0.121465
10	113933886	rs2255141	A	G	0.72385	A	GPAM	323185	-0.00190589	0.00159621	0.232474
11	47298360	rs326214	G	A	0.677441	G	MADD	323185	-0.00298869	0.00152582	0.0501435
11	61597972	rs1535	A	G	0.346489	G	FADS2	323185	0.000692773	0.00150392	0.645055
11	116639104	rs10790162	A	G	0.932114	A	BUD13	323185	0.00397055	0.00286479	0.165753
11	116654435	rs603446	C	T	0.453195	T	ZPR1	323185	0.00048205	0.00143365	0.73669
12	57844049	rs3741414	C	T	0.24063	T	INHBC	323185	0.00146011	0.00167255	0.382673
12	107174646	rs10861661	A	C	0.246007	C	RIC8B	323185	0.00188574	0.00165537	0.254635
13	95284980	rs1341267	C	A	0.599002	C	GPR180	323185	0.000436953	0.00145589	0.76408
15	42683787	rs2412710	G	A	0.018038	A	CAPN3	323185	-0.00585104	0.00531934	0.271352
15	44211273	rs492571	T	C	0.0423987	C	FRMD5	323185	-0.000568591	0.00353319	0.87215
15	58683366	rs1532085	A	G	0.613542	A	LIPC	323185	-0.000465702	0.00147022	0.751429
15	58731153	rs261342	G	C	0.779168	G	LIPC	323185	9.73e-05	0.00173291	0.95521
15	63396867	rs2652834	A	G	0.812501	A	LACTB	323185	0.00150318	0.00183972	0.413888
15	72566615	rs1035744	C	T	0.730326	C	PARP6	323185	0.00191678	0.00161401	0.234997
16	15129940	rs3198697	C	T	0.40755	T	PDXDC1	323185	-0.000998314	0.00145427	0.492418
16	31088347	rs749671	G	A	0.372272	A	ZNF646	323185	-0.000445773	0.00146912	0.761563
16	53799977	rs9930333	T	G	0.423425	G	FTO	323185	0.00276961	0.00144892	0.0559416
16	56985139	rs9989419	A	G	0.606	A	CETP	323185	0.00285172	0.00145795	0.050469
16	57015091	rs5880	G	C	0.0552792	C	CETP	323185	0.00470902	0.00315553	0.13562
16	81534790	rs2925979	T	C	0.700058	T	CMIP	323185	0.000298082	0.00156372	0.84882
17	41878166	rs8077889	A	C	0.214602	C	MPP3	323185	-0.00172266	0.00173776	0.321535
19	19407718	rs10401969	T	C	0.0761906	C	SUGP1	323185	-0.00981013	0.00270201	0.000282713
19	33899065	rs731839	G	A	0.6654	G	PEPD	323185	0.00420096	0.00151117	0.00543737
19	35556744	rs1688030	T	C	0.932994	T	HPN	323185	-0.00143494	0.00285777	0.615584
19	45389596	rs7254892	G	A	0.0316939	A	NECTIN2	323185	0.00254938	0.00409797	0.53387
20	44585420	rs4465830	A	G	0.18647	G	ZNF335	323070	0.00191912	0.00183432	0.295455
22	38595411	rs3761445	G	A	0.598845	G	PLA2G6	321979	-0.00266196	0.00146039	0.0683396
REF, reference allele; ALT, alternative allele; ALT_FREQ, frequency of alternative allele; EA, effect allele; SE, standard error.
Betas, Ses, and P-values are the interaction terms between SNP and lifestyle on triglycerides in the genome-wide interaction analysis.

## Sheet: STable9
Supplementary Table S9. Top SNPs interacting with lifestyles to affect BMI, HDL-C and triglycerides.
Cardiometabolic risk factor	Lifestyle	SNP	Chromosome	Genes	Position	EA/NEA	EAF	βinteraction	Standard error	Pinteraction	Psensitivity
BMI	Meat diet	rs72805613	16	FTO	53837342	G/A	0.413	0.043	0.008	2.44 x 10-8	5.79e-07
HDL-C	Sedentary time	rs56228609	16	CETP	56987765	T/C	0.314	-0.003	0.001	1.69 x 10-8	0.007224
Triglycerides	Meat diet	rs4336630	8	TRIB1	126484276	T/G	0.347	0.008	0.001	2.13 x 10-8	0.000166
BMI, body mass index; HDL-C, high-density lipid cholesterol; CHR:BP, chromosome:base pair; EA/NEA, effect allele and non-effect allele; EAF, effect allele frequency.
Psensitivity was obtained from the interaction analysis using inverse-normal trasformed cardiometabolic risk factors.

## Sheet: STable10
Supplementary Table S10. Descriptive statistics of cardiometabolic risk factors in the UK Biobank participants of European ancestry by the levels (tertile) of each lifestyle factor.
Cardiometabolic risk factor	Lifestyle factor	SNP	Genotype	N	Levels of lifestyle factor						Effect of lifestyle on cardiometabolic risk factor
					High		Mid		Low
					Mean	SD	Mean	SD	Mean	SD	Beta	SE	P-value
BMI	Meat diet	rs72805613	A/A	118882	27.7154	4.65488	27.1768	4.52119	26.3942	4.55786	0.125272	0.00281218	0
			A/G	168236	28.0449	4.81656	27.4118	4.65304	26.5743	4.6621	0.136191	0.00243703	0
			G/G	59201	28.529	5.0346	27.9059	4.88809	26.888	4.87114	0.155989	0.00433618	2.31001e-280
HDL	Sedentary time	rs56228609	G/G	119578	1.27669	0.328325	1.37588	0.348705	1.45812	0.365527	-0.121931	0.00267432	0
			G/T	54402	1.34489	0.34941	1.45118	0.368626	1.53848	0.383273	-0.103727	0.00364062	3.01842e-177
			T/T	6055	1.43001	0.367705	1.5518	0.391394	1.65104	0.400531	-0.107403	0.0106656	1.15062e-23
Triglycerides	Meat diet	rs4336630	G/G	139537	1.72119	0.883363	1.64503	0.846989	1.55357	0.807807	0.0512707	0.00257474	4.16728e-88
			G/T	147420	1.80223	0.920645	1.70298	0.878382	1.59282	0.835361	0.0638053	0.00259143	1.37991e-133
			T/T	39063	1.89055	0.963384	1.77713	0.920175	1.65617	0.866649	0.07086	0.00525062	2.05747e-41
Means and standard deviations (SD) were calculated from non-standardised data.
BMI, body mass index; HDL-C, high-density lipid cholesterol; N, sample size; SE, standard error.
Units of BMI are kg/m2; units of HDL and triglycerides are mmol/L.
